# Supplementary material for: (Croconato-κ2 O,O′)bis­(1,10-phenanthroline-κ2 N,N′)zinc(II)
Source: Acta Crystallogr Sect E Struct Rep Online. 2008 Nov 8;64(Pt 12):m1507–8. doi: 10.1107/S1600536808033709 (PMC2960028; doi:10.1107/S1600536808033709)
Supplement: Supplementary file 1 [file e-64-m1507-sup1.cif]

##############################################################################
###                                                                        ###
###        Electronic paper (Acta Crystallographica Section E)             ###
###                                                                        ###
##############################################################################
#                                                                            #
# This CIF contains the data in a paper accepted for publication in Acta     #
# Crystallographica Section E. It conforms to the requirements of Notes      #
# for Authors for Section E, and has been peer reviewed under the auspices   #
# of the IUCr Commission on Journals.                                        #
#                                                                            #
# Full details of the Crystallographic Information File format               #
# are given in the paper "The Crystallographic Information File (CIF):       #
# a New Standard Archive File for Crystallography" by S. R. Hall, F. H.      #
# Allen and I. D. Brown [Acta Cryst. (1991), A47, 655-685].                  #
#                                                                            #
# The current version of the core CIF dictionary is obtainable from          #
# ftp://ftp.iucr.org/pub/cif_core.dic. The current version number is 2.4.    #
#                                                                            #
# Software is freely available for graphical display of the structure(s) in  #
# this CIF.  For information consult the CIF home page http://www.iucr.org/  #
# cif/home.html                                                              #
#                                                                            #
# This file may be used for bona fide research purposes within the           #
# scientific community so long as proper attribution is given to the journal # 
# article from which it was obtained.                                        #
#                                                                            #
##############################################################################
                                             
data_global
_audit_creation_method     'from SHELXL97 CIF and IUCr SHELXL97-template'
_journal_date_recd_electronic     2008-08-05
_journal_date_accepted     2008-10-15
_journal_name_full     'Acta Crystallographica, Section E'
_journal_year     2008
_journal_volume     64
_journal_issue     12
_journal_page_first     m1507
_journal_page_last     m1508
_journal_paper_category     QM
_journal_coeditor_code     SG2254
_publ_contact_author_name     'Hong Yu, Chen'
_publ_contact_author_address
;
School of Chemistry and Chemical Engineering,
TaiShan Medical University
Tai'an 271016
P. R. China
;
_publ_contact_author_email     binboll@126.com
_publ_contact_author_fax     '86 0538 8236950'
_publ_contact_author_phone     '86 0538 6229741'
_publ_section_title
;\
(Croconato-\k^2^<i>O</i>,<i>O</i>')bis(1,10-phenanthroline-\k^2^<i>N</i>,\
<i>N</i>')zinc(II)
;
loop_
    _publ_author_name
    _publ_author_footnote
    _publ_author_address
    'Chen, Hongyu' .
;
School of Chemistry and Chemical Engineering,
TaiShan Medical University
Tai'an 271016
People's Republic of China
;
    'Li, Ping' .
;
School of Chemistry and Chemical Engineering,
TaiShan Medical University
Tai'an 271016
People's Republic of China
;
    'Dong, Lihua' .
;
School of Chemistry and Chemical Engineering,
TaiShan Medical University
Tai'an 271016
People's Republic of China
;
    'Zhu, Xiaohui' .
;
School of Chemistry and Chemical Engineering,
TaiShan Medical University
Tai'an 271016
People's Republic of China
;
    'Fang, Qi' .
;
State Key Laboratory of Crystal Materials
Shandong University
Jinan 250100
Shandong Province
People's Republic of China
;
data_I
_audit_creation_method     SHELXL-97
_chemical_name_systematic
;
(Croconato-\k^2^<i>O</i>,<i>O</i>')bis(1,10-phenanthroline-
\k^2^<i>N</i>,<i>N</i>')zinc(II)
;
_chemical_name_common     ?
_chemical_formula_moiety     'C29 H16 N4 O5 Zn'
_chemical_formula_sum     'C29 H16 N4 O5 Zn'
_chemical_formula_iupac     '[Zn (C5 O5) (C12 H8 N2)2]'
_chemical_formula_weight     565.83
_chemical_melting_point     ?
_symmetry_cell_setting     orthorhombic
_symmetry_space_group_name_H-M     'P b c n'
_symmetry_space_group_name_Hall     '-P 2n 2ab'
loop_
    _symmetry_equiv_pos_as_xyz
    'x, y, z'
    '-x+1/2, -y+1/2, z+1/2'
    '-x, y, -z+1/2'
    'x+1/2, -y+1/2, -z'
    '-x, -y, -z'
    'x-1/2, y-1/2, -z-1/2'
    'x, -y, z-1/2'
    '-x-1/2, y-1/2, z'
_cell_length_a     12.2605(4)
_cell_length_b     11.0133(3)
_cell_length_c     17.2745(5)
_cell_angle_alpha     90.00
_cell_angle_beta     90.00
_cell_angle_gamma     90.00
_cell_volume     2332.55(12)
_cell_formula_units_Z     4
_cell_measurement_reflns_used     3967
_cell_measurement_theta_min     2.75
_cell_measurement_theta_max     27.53
_cell_measurement_temperature     293(2)
_exptl_crystal_description     prism
_exptl_crystal_colour     yellow
_exptl_crystal_size_max     0.28
_exptl_crystal_size_mid     0.23
_exptl_crystal_size_min     0.15
_exptl_crystal_density_diffrn     1.611
_exptl_crystal_density_meas     ?
_exptl_crystal_density_method     'not measured'
_exptl_crystal_F_000     1152
_exptl_absorpt_coefficient_mu     1.105
_exptl_absorpt_correction_type     multi-scan
_exptl_absorpt_process_details     '(APEX2; Bruker, 2005)'
_exptl_absorpt_correction_T_min     0.743
_exptl_absorpt_correction_T_max     0.782
_exptl_special_details
;
;
_diffrn_ambient_temperature     295(2)
_diffrn_radiation_type     MoK\a
_diffrn_radiation_wavelength     0.71073
_diffrn_radiation_source     'fine-focus sealed tube'
_diffrn_radiation_monochromator     graphite
_diffrn_measurement_device_type     'Bruker APEXII CCD area-detector'
_diffrn_measurement_method     '\f and \w'
_diffrn_detector_area_resol_mean     10.0
_diffrn_reflns_number     9769
_diffrn_reflns_av_R_equivalents     0.0192
_diffrn_reflns_av_sigmaI/netI     0.0183
_diffrn_reflns_theta_min     2.36
_diffrn_reflns_theta_max     27.58
_diffrn_reflns_theta_full     26.01
_diffrn_measured_fraction_theta_max     0.99
_diffrn_measured_fraction_theta_full     0.992
_diffrn_reflns_limit_h_min     -15
_diffrn_reflns_limit_h_max     14
_diffrn_reflns_limit_k_min     -14
_diffrn_reflns_limit_k_max     13
_diffrn_reflns_limit_l_min     -21
_diffrn_reflns_limit_l_max     21
_diffrn_standards_number     0
_diffrn_standards_interval_count     ?
_diffrn_standards_interval_time     ?
_diffrn_standards_decay_%     1
_refine_special_details
;
Refinement of <i>F</i>^2^ against ALL reflections. The weighted <i>R</i>-factor
<i>wR</i> and goodness of fit <i>S</i> are based on <i>F</i>^2^, conventional
<i>R</i>-factors <i>R</i> are based on <i>F</i>, with <i>F</i> set to zero for
negative <i>F</i>^2^. The threshold expression of <i>F</i>^2^ >
\s(<i>F</i>^2^) is used only for calculating <i>R</i>-factors(gt) <i>etc</i>.
and is not relevant to the choice of reflections for refinement.
<i>R</i>-factors based on <i>F</i>^2^ are statistically about twice as large
as those based on <i>F</i>, and <i>R</i>- factors based on ALL data will be
even larger.
;
_reflns_number_total     2627
_reflns_number_gt     2164
_reflns_threshold_expression     I>2\s(I)
_refine_ls_structure_factor_coef     Fsqd
_refine_ls_matrix_type     full
_refine_ls_R_factor_all     0.0374
_refine_ls_R_factor_gt     0.0289
_refine_ls_wR_factor_gt     0.0810
_refine_ls_wR_factor_ref     0.0960
_refine_ls_goodness_of_fit_ref     1.278
_refine_ls_restrained_S_all     1.278
_refine_ls_number_reflns     2627
_refine_ls_number_parameters     179
_refine_ls_number_restraints     0
_refine_ls_hydrogen_treatment     constr
_refine_ls_weighting_scheme     calc
_refine_ls_weighting_details
         'calc w=1/[\s^2^(Fo^2^)+(0.0414P)^2^+0.6435P] where P=(Fo^2^+2Fc^2^)/3'
_atom_sites_solution_hydrogens     geom
_atom_sites_solution_primary     direct
_atom_sites_solution_secondary     difmap
_refine_ls_shift/su_max     0.000
_refine_ls_shift/su_mean     0.000
_refine_diff_density_max     0.290
_refine_diff_density_min     -0.324
_refine_ls_extinction_method     'SHELXL97 (Sheldrick, 2008)'
_refine_ls_extinction_coef     0.0037(5)
_refine_ls_extinction_expression
                                  'Fc^*^=kFc[1+0.001xFc^2^\l^3^/sin(2\q)]^-1/4^'
loop_
    _atom_type_symbol
    _atom_type_description
    _atom_type_scat_dispersion_real
    _atom_type_scat_dispersion_imag
    _atom_type_scat_source
    'C' 'C' 0.0033 0.0016
                         'International Tables Vol C Tables 4.2.6.8 and 6.1.1.4'
    'H' 'H' 0.0000 0.0000
                         'International Tables Vol C Tables 4.2.6.8 and 6.1.1.4'
    'N' 'N' 0.0061 0.0033
                         'International Tables Vol C Tables 4.2.6.8 and 6.1.1.4'
    'O' 'O' 0.0106 0.0060
                         'International Tables Vol C Tables 4.2.6.8 and 6.1.1.4'
    'Zn' 'Zn' 0.2839 1.4301
                         'International Tables Vol C Tables 4.2.6.8 and 6.1.1.4'
_computing_data_collection     'APEX2 (Bruker, 2005)'
_computing_cell_refinement     'APEX2 (Bruker, 2005)'
_computing_data_reduction     'APEX2 (Bruker, 2005)'
_computing_structure_solution     'SIR97 (Altomare <i>et al.</i>,  1999)'
_computing_structure_refinement     'SHELXL97 (Sheldrick, 2008)'
_computing_molecular_graphics     'SHELXTL (Sheldrick, 2008)'
_computing_publication_material     'WinGX (Farrugia, 1999)'
loop_
    _atom_site_type_symbol
    _atom_site_label
    _atom_site_fract_x
    _atom_site_fract_y
    _atom_site_fract_z
    _atom_site_U_iso_or_equiv
    _atom_site_adp_type
    _atom_site_calc_flag
    _atom_site_refinement_flags
    _atom_site_occupancy
    _atom_site_disorder_assembly
    _atom_site_disorder_group
    C C1 1.14583(16) -0.08987(18) 0.66696(12) 0.0370(4) Uani d . 1 . .
    H H1 1.1977 -0.0725 0.7047 0.044 Uiso calc R 1 . .
    C C2 1.17077(19) -0.1768(2) 0.61125(13) 0.0442(5) Uani d . 1 . .
    H H2 1.2374 -0.2171 0.6123 0.053 Uiso calc R 1 . .
    C C3 1.09642(18) -0.20164(18) 0.55543(12) 0.0411(5) Uani d . 1 . .
    H H3 1.1121 -0.2598 0.5180 0.049 Uiso calc R 1 . .
    C C4 0.99594(16) -0.14043(18) 0.55356(12) 0.0346(4) Uani d . 1 . .
    C C5 0.97663(15) -0.05585(16) 0.61341(10) 0.0284(4) Uani d . 1 . .
    C C6 0.91524(18) -0.15647(19) 0.49514(12) 0.0406(5) Uani d . 1 . .
    H H6 0.9282 -0.2110 0.4551 0.049 Uiso calc R 1 . .
    C C7 0.82034(19) -0.09419(19) 0.49667(13) 0.0434(5) Uani d . 1 . .
    H H7 0.7700 -0.1051 0.4570 0.052 Uiso calc R 1 . .
    C C8 0.79598(16) -0.01181(19) 0.55831(11) 0.0371(4) Uani d . 1 . .
    C C9 0.87469(15) 0.00774(16) 0.61615(11) 0.0305(4) Uani d . 1 . .
    C C10 0.69824(18) 0.0534(2) 0.56380(14) 0.0503(6) Uani d . 1 . .
    H H10 0.6443 0.0438 0.5264 0.060 Uiso calc R 1 . .
    C C11 0.68264(19) 0.1309(2) 0.62399(15) 0.0535(6) Uani d . 1 . .
    H H11 0.6177 0.1740 0.6281 0.064 Uiso calc R 1 . .
    C C12 0.76426(18) 0.1457(2) 0.67964(13) 0.0460(5) Uani d . 1 . .
    H H12 0.7522 0.1985 0.7208 0.055 Uiso calc R 1 . .
    C C13 0.96697(16) 0.35065(18) 0.78378(11) 0.0334(4) Uani d . 1 . .
    C C14 0.94811(17) 0.47521(18) 0.80990(13) 0.0409(5) Uani d . 1 . .
    C C15 1.0000 0.5549(3) 0.7500 0.0419(7) Uani d S 1 . .
    N N1 1.05186(12) -0.03074(13) 0.66885(9) 0.0290(3) Uani d . 1 . .
    N N2 0.85892(13) 0.08653(15) 0.67547(9) 0.0352(4) Uani d . 1 . .
    O O1 0.93325(12) 0.25245(13) 0.81491(8) 0.0415(3) Uani d . 1 . .
    O O2 0.89952(16) 0.50881(16) 0.86832(11) 0.0659(5) Uani d . 1 . .
    O O3 1.0000 0.6664(2) 0.7500 0.0560(7) Uani d S 1 . .
    Zn Zn1 1.0000 0.10546(3) 0.7500 0.03197(13) Uani d S 1 . .
loop_
    _atom_site_aniso_label
    _atom_site_aniso_U_11
    _atom_site_aniso_U_22
    _atom_site_aniso_U_33
    _atom_site_aniso_U_12
    _atom_site_aniso_U_13
    _atom_site_aniso_U_23
    C1 0.0350(10) 0.0405(11) 0.0355(11) 0.0036(8) -0.0035(8) 0.0000(8)
    C2 0.0441(11) 0.0421(11) 0.0465(13) 0.0118(9) 0.0055(10) -0.0014(9)
    C3 0.0551(13) 0.0326(10) 0.0356(11) 0.0030(9) 0.0093(9) -0.0061(9)
    C4 0.0457(11) 0.0278(8) 0.0302(10) -0.0086(8) 0.0057(8) -0.0008(8)
    C5 0.0348(9) 0.0270(9) 0.0235(9) -0.0044(7) -0.0003(7) 0.0029(7)
    C6 0.0579(13) 0.0387(11) 0.0253(10) -0.0166(10) -0.0015(9) -0.0029(8)
    C7 0.0504(12) 0.0458(12) 0.0340(12) -0.0204(10) -0.0078(9) 0.0041(9)
    C8 0.0347(9) 0.0427(11) 0.0340(11) -0.0090(8) -0.0040(8) 0.0107(8)
    C9 0.0325(9) 0.0317(9) 0.0275(10) -0.0034(7) 0.0032(7) 0.0062(7)
    C10 0.0369(11) 0.0632(15) 0.0507(14) -0.0041(10) -0.0093(10) 0.0208(12)
    C11 0.0378(11) 0.0656(15) 0.0572(15) 0.0163(11) 0.0031(10) 0.0239(13)
    C12 0.0486(12) 0.0514(13) 0.0380(12) 0.0166(10) 0.0035(9) 0.0067(10)
    C13 0.0377(9) 0.0342(10) 0.0283(10) -0.0010(8) 0.0009(8) -0.0019(8)
    C14 0.0403(11) 0.0357(10) 0.0468(13) 0.0004(9) 0.0011(9) -0.0078(9)
    C15 0.0364(14) 0.0334(15) 0.056(2) 0.000 -0.0102(13) 0.000
    N1 0.0323(8) 0.0298(8) 0.0250(8) 0.0014(6) 0.0021(6) 0.0004(6)
    N2 0.0361(8) 0.0388(9) 0.0307(9) 0.0075(7) 0.0039(7) 0.0040(7)
    O1 0.0567(9) 0.0360(7) 0.0320(8) -0.0025(6) 0.0138(6) 0.0001(6)
    O2 0.0795(12) 0.0528(10) 0.0653(12) -0.0019(9) 0.0307(10) -0.0207(9)
    O3 0.0662(16) 0.0286(11) 0.0731(18) 0.000 -0.0109(12) 0.000
    Zn1 0.0409(2) 0.03008(19) 0.0249(2) 0.000 0.00062(12) 0.000
_geom_special_details
;
All e.s.d.'s (except the e.s.d. in the dihedral angle between two l.s. planes)
are estimated using the full covariance matrix. The cell e.s.d.'s are taken
into account individually in the estimation of e.s.d.'s in distances, angles
and torsion angles; correlations between e.s.d.'s in cell parameters are only
used when they are defined by crystal symmetry. An approximate (isotropic)
treatment of cell e.s.d.'s is used for estimating e.s.d.'s involving l.s.
planes.
;
loop_
    _geom_bond_atom_site_label_1
    _geom_bond_atom_site_label_2
    _geom_bond_site_symmetry_2
    _geom_bond_distance
    _geom_bond_publ_flag
    C1 N1 . 1.324(2) ?
    C1 C2 . 1.391(3) ?
    C1 H1 . 0.9300 ?
    C2 C3 . 1.355(3) ?
    C2 H2 . 0.9300 ?
    C3 C4 . 1.405(3) ?
    C3 H3 . 0.9300 ?
    C4 C5 . 1.412(3) ?
    C4 C6 . 1.424(3) ?
    C5 N1 . 1.358(2) ?
    C5 C9 . 1.433(3) ?
    C6 C7 . 1.351(3) ?
    C6 H6 . 0.9300 ?
    C7 C8 . 1.430(3) ?
    C7 H7 . 0.9300 ?
    C8 C10 . 1.400(3) ?
    C8 C9 . 1.406(3) ?
    C9 N2 . 1.357(2) ?
    C10 C11 . 1.359(4) ?
    C10 H10 . 0.9300 ?
    C11 C12 . 1.397(3) ?
    C11 H11 . 0.9300 ?
    C12 N2 . 1.333(3) ?
    C12 H12 . 0.9300 ?
    C13 O1 . 1.277(2) ?
    C13 C13 3_756 1.420(4) ?
    C13 C14 . 1.462(3) ?
    C14 O2 . 1.229(3) ?
    C14 C15 . 1.498(3) ?
    C15 O3 . 1.229(4) ?
    C15 C14 3_756 1.498(3) ?
    N1 Zn1 . 2.1493(15) y
    N2 Zn1 . 2.1664(17) y
    O1 Zn1 . 2.1325(14) y
    Zn1 O1 3_756 2.1325(14) ?
    Zn1 N1 3_756 2.1493(15) ?
    Zn1 N2 3_756 2.1664(17) ?
loop_
    _geom_angle_atom_site_label_1
    _geom_angle_atom_site_label_2
    _geom_angle_atom_site_label_3
    _geom_angle_site_symmetry_1
    _geom_angle_site_symmetry_3
    _geom_angle
    _geom_angle_publ_flag
    N1 C1 C2 . . 123.14(19) ?
    N1 C1 H1 . . 118.4 ?
    C2 C1 H1 . . 118.4 ?
    C3 C2 C1 . . 118.91(19) ?
    C3 C2 H2 . . 120.5 ?
    C1 C2 H2 . . 120.5 ?
    C2 C3 C4 . . 120.63(19) ?
    C2 C3 H3 . . 119.7 ?
    C4 C3 H3 . . 119.7 ?
    C3 C4 C5 . . 116.54(18) ?
    C3 C4 C6 . . 124.48(19) ?
    C5 C4 C6 . . 118.96(18) ?
    N1 C5 C4 . . 122.48(17) ?
    N1 C5 C9 . . 118.00(17) ?
    C4 C5 C9 . . 119.52(17) ?
    C7 C6 C4 . . 121.43(19) ?
    C7 C6 H6 . . 119.3 ?
    C4 C6 H6 . . 119.3 ?
    C6 C7 C8 . . 121.09(19) ?
    C6 C7 H7 . . 119.5 ?
    C8 C7 H7 . . 119.5 ?
    C10 C8 C9 . . 117.4(2) ?
    C10 C8 C7 . . 123.7(2) ?
    C9 C8 C7 . . 118.88(19) ?
    N2 C9 C8 . . 122.48(18) ?
    N2 C9 C5 . . 117.50(17) ?
    C8 C9 C5 . . 120.02(18) ?
    C11 C10 C8 . . 119.6(2) ?
    C11 C10 H10 . . 120.2 ?
    C8 C10 H10 . . 120.2 ?
    C10 C11 C12 . . 119.9(2) ?
    C10 C11 H11 . . 120.0 ?
    C12 C11 H11 . . 120.0 ?
    N2 C12 C11 . . 121.9(2) ?
    N2 C12 H12 . . 119.0 ?
    C11 C12 H12 . . 119.0 ?
    O1 C13 C13 . 3_756 122.05(11) ?
    O1 C13 C14 . . 127.84(18) ?
    C13 C13 C14 3_756 . 110.10(12) ?
    O2 C14 C13 . . 127.8(2) ?
    O2 C14 C15 . . 126.6(2) ?
    C13 C14 C15 . . 105.61(19) ?
    O3 C15 C14 . 3_756 125.84(13) ?
    O3 C15 C14 . . 125.84(13) ?
    C14 C15 C14 3_756 . 108.3(3) ?
    C1 N1 C5 . . 118.26(17) ?
    C1 N1 Zn1 . . 128.09(13) ?
    C5 N1 Zn1 . . 113.65(12) ?
    C12 N2 C9 . . 118.54(18) ?
    C12 N2 Zn1 . . 128.01(15) ?
    C9 N2 Zn1 . . 113.37(12) ?
    C13 O1 Zn1 . . 107.30(12) ?
    O1 Zn1 O1 . 3_756 81.23(7) ?
    O1 Zn1 N1 . . 170.49(6) ?
    O1 Zn1 N1 3_756 . 94.20(5) ?
    O1 Zn1 N1 . 3_756 94.20(5) ?
    O1 Zn1 N1 3_756 3_756 170.49(6) ?
    N1 Zn1 N1 . 3_756 91.48(8) ?
    O1 Zn1 N2 . . 94.54(6) ?
    O1 Zn1 N2 3_756 . 93.84(6) ?
    N1 Zn1 N2 . . 77.37(6) ?
    N1 Zn1 N2 3_756 . 94.83(6) ?
    O1 Zn1 N2 . 3_756 93.84(6) ?
    O1 Zn1 N2 3_756 3_756 94.54(6) ?
    N1 Zn1 N2 . 3_756 94.83(6) ?
    N1 Zn1 N2 3_756 3_756 77.37(6) ?
    N2 Zn1 N2 . 3_756 168.95(9) ?
loop_
    _geom_hbond_atom_site_label_D
    _geom_hbond_atom_site_label_H
    _geom_hbond_atom_site_label_A
    _geom_hbond_site_symmetry_A
    _geom_hbond_distance_DH
    _geom_hbond_distance_HA
    _geom_hbond_distance_DA
    _geom_hbond_angle_DHA
    _geom_hbond_publ_flag
    C6 H6 O1 7_555 0.93 2.47 3.295(2) 149 y
    C11 H11 O3 6_557 0.93 2.55 3.147(2) 122 y
