# Supplementary material for: (Croconato-κ2 O,O′)bis­(1,10-phenanthroline-κ2 N,N′)zinc(II)
Source: Acta Crystallogr Sect E Struct Rep Online. 2008 Nov 8;64(Pt 12):m1507–8. doi: 10.1107/S1600536808033709 (PMC2960028; doi:10.1107/S1600536808033709)
Supplement: Supplementary file 2 [file e-64-m1507-Isup2.hkl]

#
# h,k,l, Fc-squared, Fo-squared, sigma(Fo-squared) and status flag
#
data_I
_shelx_title ' CHEN in Pbcn'
_shelx_refln_list_code          4
_shelx_F_calc_maximum      225.87
_exptl_crystal_F_000      1152.00
_reflns_d_resolution_high  0.7676
 
loop_
 _symmetry_equiv_pos_as_xyz
 'x, y, z'
 '-x+1/2, -y+1/2, z+1/2'
 '-x, y, -z+1/2'
 'x+1/2, -y+1/2, -z'
 '-x, -y, -z'
 'x-1/2, y-1/2, -z-1/2'
 'x, -y, z-1/2'
 '-x-1/2, y-1/2, z'
 
_cell_length_a    12.2605
_cell_length_b    11.0133
_cell_length_c    17.2745
_cell_angle_alpha  90.000
_cell_angle_beta   90.000
_cell_angle_gamma  90.000
 
_shelx_F_squared_multiplier     1.000
 
loop_
 _refln_index_h
 _refln_index_k
 _refln_index_l
 _refln_F_squared_calc
 _refln_F_squared_meas
 _refln_F_squared_sigma
 _refln_observed_status
   2   0   0    47669.52    47365.64    800.44 o
   4   0   0     6991.62     7063.40    123.20 o
   6   0   0    11785.70    12252.55    146.63 o
   8   0   0     1458.06     1411.76     24.36 o
  10   0   0     2140.07     2045.80     50.23 o
  12   0   0      598.96      570.01     25.26 o
  14   0   0      431.97      444.35     26.46 o
   1   1   0    33833.11    33078.50    563.06 o
   3   1   0       58.97       69.87      3.92 o
   5   1   0     6691.50     6846.10     59.22 o
   7   1   0     6686.87     7038.73     55.53 o
   9   1   0     1297.16     1302.09     19.88 o
  11   1   0       11.90        7.14      5.76 o
  13   1   0      707.30      742.76     28.45 o
  15   1   0      258.26      288.30     16.01 o
   0   2   0    35412.41    34171.25    582.45 o
   2   2   0      144.10       98.81      5.36 o
   4   2   0        2.99        0.67      4.35 o
   6   2   0     3124.86     3373.25     26.65 o
   8   2   0      259.00      242.36      5.56 o
  10   2   0       76.69       69.19      9.02 o
  12   2   0      815.71      796.59     22.02 o
  14   2   0       56.05       36.85     20.71 o
   1   3   0     6096.94     6187.50     75.38 o
   3   3   0       15.21       15.31      1.98 o
   5   3   0      484.93      650.22     59.53 o
   7   3   0       57.62       64.70      3.85 o
   9   3   0      782.88      758.15     12.69 o
  11   3   0     1318.48     1306.87     25.25 o
  13   3   0     1095.39     1102.39     31.28 o
  15   3   0        1.42       -5.86      7.88 o
   0   4   0     3578.10     3344.45     60.66 o
   2   4   0      472.30      431.11      7.21 o
   4   4   0    12773.46    12993.67     98.13 o
   6   4   0    19377.83    19827.18    163.88 o
   8   4   0     5411.24     5470.14     58.81 o
  10   4   0      942.34      970.55     18.12 o
  12   4   0     2382.93     2354.06     34.15 o
  14   4   0       75.40       89.25     11.13 o
   1   5   0    11607.33    11353.75    105.68 o
   3   5   0     6300.44     6174.87     60.88 o
   5   5   0     3439.26     3346.09     28.91 o
   7   5   0     7112.28     7106.33     73.63 o
   9   5   0     1280.71     1295.93     25.27 o
  11   5   0      430.70      467.26     13.42 o
  13   5   0      839.18      876.13     19.80 o
   0   6   0      132.98      201.99      9.77 o
   2   6   0      402.45      375.01      7.85 o
   4   6   0      380.11      343.18      8.03 o
   6   6   0     3253.16     3311.94     38.14 o
   8   6   0      445.72      451.44     13.88 o
  10   6   0        3.43        4.90      4.89 o
  12   6   0      388.94      392.60     23.89 o
  14   6   0      332.96      364.15     14.49 o
   1   7   0     1324.94     1357.60     18.34 o
   3   7   0        3.71        1.08      2.98 o
   5   7   0       86.08       76.37      4.29 o
   7   7   0      274.71      315.37     18.69 o
   9   7   0      393.69      323.14     13.24 o
  11   7   0        3.08        1.62      5.49 o
  13   7   0       23.87       20.22      7.87 o
   0   8   0     3088.68     3152.18     62.72 o
   2   8   0     1079.80     1114.64     20.55 o
   4   8   0      268.64      281.87     10.40 o
   6   8   0       29.39       27.78      4.53 o
   8   8   0      209.67      189.20     13.69 o
  10   8   0      107.64       87.91      9.09 o
  12   8   0        9.49       -2.29      8.36 o
   1   9   0     2099.59     1972.16     29.88 o
   3   9   0     1071.24      991.66     20.06 o
   5   9   0     2345.22     2304.88     29.90 o
   7   9   0     1755.18     1736.11     46.74 o
   9   9   0     1246.02     1239.31     39.78 o
  11   9   0      145.89      168.74     13.03 o
   0  10   0      373.85      408.26     20.86 o
   2  10   0       13.67       13.75      5.92 o
   4  10   0      435.05      432.37     20.30 o
   6  10   0      643.98      640.08     18.80 o
   8  10   0      855.40      883.73     33.68 o
  10  10   0      159.28      197.33     20.49 o
   1  11   0      534.42      527.33     16.85 o
   3  11   0      636.59      648.46     24.24 o
   5  11   0      338.93      348.18     19.13 o
   7  11   0      253.84      261.82     19.97 o
   9  11   0        1.18       -0.76     13.44 o
   0  12   0      357.52      353.99     22.37 o
   2  12   0       82.57       92.06      9.48 o
   4  12   0      353.12      353.15     12.98 o
   6  12   0        0.93       -1.28      6.62 o
   8  12   0        0.07        2.24     14.56 o
   1  13   0      312.72      303.86     14.93 o
   3  13   0      773.90      838.59     19.49 o
   5  13   0       84.14       87.29      8.90 o
   0  14   0      143.02      183.72     20.01 o
   2  14   0      369.82      353.97     17.36 o
   1   1   1     4364.94     4486.77     77.49 o
   2   1   1      165.56      189.59      2.53 o
   3   1   1     8886.63     8924.59     99.99 o
   4   1   1      329.98      337.94      5.51 o
   5   1   1       38.43       33.26      1.76 o
   6   1   1     2016.87     2214.55     15.93 o
   7   1   1        9.90        6.01      1.67 o
   8   1   1        0.01       -0.43      1.79 o
   9   1   1      348.41      345.19      6.44 o
  10   1   1      112.32      115.60      6.01 o
  11   1   1       22.22       31.43      4.73 o
  12   1   1       78.27       88.88      6.36 o
  13   1   1      219.84      248.90      9.61 o
  14   1   1       15.33       15.31      5.73 o
  15   1   1       55.28       66.64      7.75 o
   0   2   1    12396.23    12511.20    210.50 o
   1   2   1     4989.43     5016.54     49.87 o
   2   2   1      272.90      239.73      6.83 o
   3   2   1      243.86      253.00      5.21 o
   4   2   1     7954.98     7634.82     62.20 o
   5   2   1      989.75     1061.54      9.66 o
   6   2   1     4302.61     3993.73     23.99 o
   7   2   1       25.11       21.04      1.84 o
   8   2   1     5712.73     5687.48     32.39 o
   9   2   1       61.12       68.25      3.53 o
  10   2   1     2653.07     2666.43     28.00 o
  11   2   1       34.45       46.01      5.04 o
  12   2   1     1217.79     1206.64     19.45 o
  13   2   1       62.18       58.03      6.25 o
  14   2   1      512.29      509.83     13.54 o
  15   2   1       25.15       25.00      7.23 o
   1   3   1      325.23      248.64      4.06 o
   2   3   1     1114.74     1140.76     11.97 o
   3   3   1     3012.50     2858.59     20.75 o
   4   3   1     2023.07     2117.57     15.91 o
   5   3   1     2263.31     1908.18     15.10 o
   6   3   1     1326.96     1433.65     12.35 o
   7   3   1     5222.52     5221.57     32.94 o
   8   3   1       39.98       39.78      2.51 o
   9   3   1     2459.52     2366.81     20.18 o
  10   3   1       38.61       43.77      3.95 o
  11   3   1      293.66      249.94      7.82 o
  12   3   1      812.52      838.30     14.13 o
  13   3   1      300.42      292.34     11.66 o
  14   3   1        6.93        9.35      5.79 o
  15   3   1       52.93       56.67      7.22 o
   0   4   1     1043.54      996.84     12.40 o
   1   4   1      166.53      192.22      3.46 o
   2   4   1      320.85      278.97      4.08 o
   3   4   1      247.85      268.03      5.87 o
   4   4   1       33.66       62.65      2.32 o
   5   4   1        2.66        4.90      1.32 o
   6   4   1     1877.33     1888.42     15.49 o
   7   4   1       28.36       29.10      2.57 o
   8   4   1      938.61      965.18     15.91 o
   9   4   1        9.33        6.19      2.83 o
  10   4   1      770.87      737.50     11.04 o
  11   4   1       84.50       80.98      5.02 o
  12   4   1      318.06      308.12      9.81 o
  13   4   1      363.09      364.17     10.29 o
  14   4   1       59.14       60.94      7.12 o
  15   4   1        0.80       -0.10      6.06 o
   1   5   1      143.12      135.47      3.16 o
   2   5   1       83.74       79.06      3.98 o
   3   5   1     1006.32     1077.10     10.20 o
   4   5   1      720.43      793.70      8.53 o
   5   5   1      904.68      967.85      9.63 o
   6   5   1      966.24     1028.80      9.81 o
   7   5   1       52.92       57.94      3.30 o
   8   5   1        1.31        2.66      2.93 o
   9   5   1      402.29      414.01      8.11 o
  10   5   1        9.02        9.38      3.42 o
  11   5   1       51.41       38.58      5.58 o
  12   5   1       25.18       31.81      4.67 o
  13   5   1        5.74       11.14      4.90 o
  14   5   1        8.37        8.56      5.51 o
   0   6   1     8438.86     8623.05     84.41 o
   1   6   1      348.19      350.68      6.51 o
   2   6   1     2581.74     2455.68     19.75 o
   3   6   1      556.16      602.23      8.06 o
   4   6   1     2753.42     2707.21     21.62 o
   5   6   1        1.13       -0.24      1.56 o
   6   6   1      552.13      481.96      6.94 o
   7   6   1       18.09       15.39      3.12 o
   8   6   1       85.40       76.86      4.43 o
   9   6   1       72.95       61.80      4.50 o
  10   6   1       45.55       56.74      4.79 o
  11   6   1       18.21       11.58      3.96 o
  12   6   1      185.19      218.40      8.73 o
  13   6   1        4.26        7.15      4.61 o
  14   6   1       13.17       23.61      5.92 o
   1   7   1    12784.43    12667.23     79.49 o
   2   7   1      227.67      229.37      5.49 o
   3   7   1     5378.99     5177.92     50.82 o
   4   7   1        0.04        2.16      2.14 o
   5   7   1     2870.86     2855.49     20.50 o
   6   7   1        3.18        5.17      2.64 o
   7   7   1     1303.30     1225.37     15.13 o
   8   7   1       17.15       20.29      4.25 o
   9   7   1      877.28      823.17     14.20 o
  10   7   1      150.35      119.16      6.57 o
  11   7   1      844.37      881.01     14.61 o
  12   7   1        3.12       -1.54      4.80 o
  13   7   1      285.43      284.88      9.90 o
   0   8   1     3402.12     3256.63     36.88 o
   1   8   1        5.41        3.03      2.08 o
   2   8   1     4882.85     4720.23     35.51 o
   3   8   1      364.86      410.59      7.55 o
   4   8   1     2130.39     2132.40     19.08 o
   5   8   1       27.62       27.71      2.88 o
   6   8   1     1333.59     1377.62     14.72 o
   7   8   1      407.25      409.12      9.76 o
   8   8   1       52.52       45.72      6.54 o
   9   8   1        0.84       -4.33      5.21 o
  10   8   1       14.45       18.22      5.36 o
  11   8   1        0.90       -2.99      5.22 o
  12   8   1        9.59        6.04      5.44 o
  13   8   1        2.76       -1.62      6.25 o
   1   9   1        2.87        1.74      2.64 o
   2   9   1      482.72      500.15      8.89 o
   3   9   1       57.23       58.00      4.18 o
   4   9   1        5.87        3.34      3.26 o
   5   9   1      301.19      300.94      7.14 o
   6   9   1        0.71        1.94      3.96 o
   7   9   1      274.67      276.30      9.09 o
   8   9   1        0.06        1.26      5.49 o
   9   9   1      148.92      170.63     12.25 o
  10   9   1        5.65       -1.77      8.15 o
  11   9   1      132.56      147.04     10.45 o
  12   9   1        2.78       -1.39      6.33 o
   0  10   1        1.41       -1.30      4.14 o
   1  10   1       12.50        9.37      3.11 o
   2  10   1      102.80       89.43      5.46 o
   3  10   1       51.70       59.71      5.03 o
   4  10   1        2.57       -2.03      4.17 o
   5  10   1      224.39      207.23      8.00 o
   6  10   1      171.29      186.48      7.90 o
   7  10   1        0.43       -5.46      5.46 o
   8  10   1      195.65      182.77     23.57 o
   9  10   1        1.06       -4.92     11.70 o
  10  10   1      108.90       98.39     11.88 o
  11  10   1        4.03        0.63      7.18 o
   1  11   1      467.67      420.96     11.07 o
   2  11   1      186.33      196.88      7.98 o
   3  11   1      965.15      937.14     17.64 o
   4  11   1      483.99      487.61     12.00 o
   5  11   1     1116.40     1107.32     15.92 o
   6  11   1        7.49        5.94      5.29 o
   7  11   1     1055.74     1050.19     24.09 o
   8  11   1       48.33       41.17      9.52 o
   9  11   1      453.28      465.65     32.50 o
  10  11   1        1.79       -6.76     11.02 o
   0  12   1      492.96      512.70     18.11 o
   1  12   1        1.27        1.11      5.16 o
   2  12   1     1199.07     1167.37     18.55 o
   3  12   1      279.24      259.44     12.61 o
   4  12   1      490.44      477.68     17.49 o
   5  12   1        5.12       11.49      5.02 o
   6  12   1      576.72      593.25     14.27 o
   7  12   1        7.46        2.92      5.94 o
   8  12   1      631.95      633.51     22.57 o
   1  13   1      628.34      637.90     14.68 o
   2  13   1       13.32        7.59      7.09 o
   3  13   1      414.40      430.47     12.54 o
   4  13   1        2.95        0.91      4.83 o
   5  13   1      156.87      163.84      7.36 o
   6  13   1        6.89        8.42      5.97 o
   0  14   1        3.85       -3.30     11.02 o
   1  14   1       24.59        6.68      6.58 o
   2  14   1        7.97        5.76      6.19 o
   3  14   1        5.97       -1.44      6.09 o
   0   0   2    20432.05    19735.32    399.67 o
   1   0   2      692.58      609.51     21.20 o
   2   0   2    51016.81    48679.23    824.59 o
   4   0   2    20946.42    20653.14    240.29 o
   5   0   2     3932.76     4204.47     64.27 o
   6   0   2     4907.17     4757.81     50.02 o
   7   0   2        1.14        1.88      2.33 o
   8   0   2     6038.02     5878.82     62.84 o
   9   0   2      275.65      249.81     12.14 o
  10   0   2      198.02      192.39      8.31 o
  11   0   2     1197.14     1144.70     25.26 o
  12   0   2      327.73      284.49     14.35 o
  13   0   2        0.43       -5.92      6.53 o
  14   0   2      507.46      558.71     20.80 o
  15   0   2       12.42       19.98      9.13 o
   1   1   2      293.13      307.89      3.93 o
   2   1   2     2654.68     3023.87     29.13 o
   3   1   2      132.90      104.21      3.41 o
   4   1   2     3642.17     3715.36     27.97 o
   5   1   2      784.60      689.38      7.67 o
   6   1   2      852.75      831.35     18.97 o
   7   1   2     2846.94     2740.91     21.49 o
   8   1   2       94.76       81.45      3.16 o
   9   1   2      626.12      663.14      8.74 o
  10   1   2     1537.31     1577.99     15.44 o
  11   1   2       21.48       18.03      4.44 o
  12   1   2       17.64       18.43      4.71 o
  13   1   2      414.98      432.25     12.14 o
  14   1   2        9.34       10.52      5.77 o
  15   1   2      157.82      159.35      9.29 o
   0   2   2      782.81      754.94     17.18 o
   1   2   2     4344.55     4472.15     61.80 o
   2   2   2     9560.26    10055.82    120.43 o
   3   2   2      239.57      240.36      8.09 o
   4   2   2      345.62      353.32      3.70 o
   5   2   2      778.31      883.71      7.38 o
   6   2   2       31.27       23.30      1.68 o
   7   2   2      172.25      178.57      3.67 o
   8   2   2      787.95      776.29      9.00 o
   9   2   2        0.01        0.87      2.40 o
  10   2   2       29.44       32.82      3.58 o
  11   2   2      221.36      218.10      8.71 o
  12   2   2      170.05      161.46      7.82 o
  13   2   2        3.99        3.63      4.87 o
  14   2   2       17.99       19.08      5.87 o
  15   2   2       38.52       32.45      6.62 o
   1   3   2     3876.18     4259.05     29.50 o
   2   3   2    15385.58    16162.86    117.96 o
   3   3   2      140.66      193.60      3.36 o
   4   3   2      384.53      441.76      5.51 o
   5   3   2      967.37      960.93      8.34 o
   6   3   2      949.70     1060.72      9.45 o
   7   3   2      206.44      184.86      3.70 o
   8   3   2       75.08       65.45      3.04 o
   9   3   2      396.44      394.46      9.29 o
  10   3   2       27.05       30.30      3.67 o
  11   3   2       22.16       18.86      4.22 o
  12   3   2      271.04      267.01      8.69 o
  13   3   2       36.71       37.09      6.96 o
  14   3   2        5.43        5.79      5.49 o
  15   3   2       93.88       89.69      8.69 o
   0   4   2     3861.17     3600.61     31.57 o
   1   4   2     1784.74     1862.74     14.57 o
   2   4   2      446.70      371.71      6.35 o
   3   4   2     3415.34     3649.80     26.35 o
   4   4   2     5220.17     5030.19     36.28 o
   5   4   2     2471.26     2846.15     19.58 o
   6   4   2     4885.59     4783.50     31.61 o
   7   4   2        2.45        2.08      1.73 o
   8   4   2     4597.17     4506.83     32.87 o
   9   4   2      156.65      158.76      5.18 o
  10   4   2     1049.25     1012.33     12.06 o
  11   4   2      338.95      283.92      8.27 o
  12   4   2       58.36       67.33      5.51 o
  13   4   2       19.18       15.18      4.95 o
  14   4   2      205.24      162.23      9.00 o
  15   4   2       44.23       36.85      7.26 o
   1   5   2    14283.01    14230.92     94.94 o
   2   5   2     1023.47     1063.84     10.01 o
   3   5   2     3207.31     2926.34     20.63 o
   4   5   2       95.92      129.01      3.49 o
   5   5   2     1934.61     1749.89     13.62 o
   6   5   2       56.94       62.30      2.88 o
   7   5   2     2504.14     2354.89     21.21 o
   8   5   2      199.97      202.26      5.63 o
   9   5   2     1974.72     1867.84     19.16 o
  10   5   2       32.80       23.73      3.68 o
  11   5   2      367.46      389.67      8.70 o
  12   5   2        5.21       -4.12      4.51 o
  13   5   2      438.44      443.95     11.34 o
  14   5   2       65.29       65.79      8.62 o
   0   6   2     4047.24     4047.74     42.39 o
   1   6   2        5.96       13.02      3.44 o
   2   6   2     2316.87     2236.54     18.29 o
   3   6   2      651.09      637.48      7.50 o
   4   6   2       20.40        9.33      1.91 o
   5   6   2        2.31        3.55      2.00 o
   6   6   2      423.08      401.16      6.79 o
   7   6   2      257.55      263.50      9.00 o
   8   6   2      908.98      862.48     14.42 o
   9   6   2        7.37        3.76      3.11 o
  10   6   2      515.71      501.79     10.28 o
  11   6   2        0.00       -2.22      3.90 o
  12   6   2      387.43      429.14     16.06 o
  13   6   2      144.08      147.60      7.79 o
  14   6   2      605.16      610.98     26.77 o
   1   7   2     1639.47     1770.99     19.33 o
   2   7   2     1153.29     1177.01     10.96 o
   3   7   2       68.67       70.95      3.82 o
   4   7   2       30.31       29.33      2.57 o
   5   7   2      273.19      284.67     14.87 o
   6   7   2       88.57       92.76      4.30 o
   7   7   2      189.23      184.62      5.32 o
   8   7   2      390.25      383.81      8.64 o
   9   7   2       12.93        8.18      3.82 o
  10   7   2      114.25      105.32      9.48 o
  11   7   2        7.91        5.94      5.33 o
  12   7   2        7.24        2.86      5.03 o
  13   7   2        0.09        4.42      5.37 o
   0   8   2     1382.15     1439.68     19.82 o
   1   8   2      139.82      161.98      7.03 o
   2   8   2      955.46      994.24     11.18 o
   3   8   2      605.45      618.82      8.71 o
   4   8   2      259.29      275.84      9.12 o
   5   8   2      645.38      602.21     11.53 o
   6   8   2       10.36        9.92      3.32 o
   7   8   2       18.71       16.81      3.77 o
   8   8   2        2.72       -5.08      5.08 o
   9   8   2        0.70       -4.81      5.17 o
  10   8   2       26.24       28.10      5.51 o
  11   8   2        1.78        3.73      6.26 o
  12   8   2       36.74       31.37      6.52 o
  13   8   2        3.06        4.03      5.67 o
   1   9   2     3548.05     3399.25     30.50 o
   2   9   2      453.78      475.62      8.99 o
   3   9   2     4508.82     4354.85     37.14 o
   4   9   2       66.16       63.26      5.61 o
   5   9   2     1273.44     1269.84     21.48 o
   6   9   2       72.57       61.51      4.80 o
   7   9   2     1915.14     1867.22     23.58 o
   8   9   2      134.53      135.29      8.37 o
   9   9   2      690.73      689.10     16.60 o
  10   9   2       11.06       16.28      5.68 o
  11   9   2      412.54      416.49     14.79 o
  12   9   2        0.00       -6.91      6.91 o
   0  10   2      256.66      259.33      9.39 o
   1  10   2       32.95       40.59      4.03 o
   2  10   2      897.77      869.54     13.44 o
   3  10   2       45.78       38.60      4.18 o
   4  10   2      449.93      432.40      8.61 o
   5  10   2        0.22       -0.48      3.46 o
   6  10   2      907.09      916.42     15.26 o
   7  10   2        2.29        5.00      5.01 o
   8  10   2      868.52      858.49     23.87 o
   9  10   2        0.64       -3.61      7.86 o
  10  10   2      326.00      298.17     16.47 o
  11  10   2        5.27       14.58     10.01 o
   1  11   2      696.01      707.72     14.95 o
   2  11   2       76.05       80.42      5.39 o
   3  11   2      823.83      809.99     14.75 o
   4  11   2        5.78        2.16      4.63 o
   5  11   2      113.34      110.69      6.88 o
   6  11   2       38.68       30.01      5.82 o
   7  11   2      685.88      700.81     14.68 o
   8  11   2      128.45      111.89     16.21 o
   9  11   2      166.84      167.04     13.93 o
  10  11   2        0.94       -1.86     10.03 o
   0  12   2       42.97       42.44     12.88 o
   1  12   2        3.74       -1.53      4.81 o
   2  12   2       24.87       26.24      5.51 o
   3  12   2        2.90        0.79      5.04 o
   4  12   2       22.49       27.11      5.78 o
   5  12   2        4.15        1.81      4.81 o
   6  12   2        3.59        0.01      5.75 o
   7  12   2       84.44       66.64      7.35 o
   8  12   2       35.72       32.78     10.52 o
   1  13   2      585.43      594.39     14.16 o
   2  13   2      220.03      205.41      9.39 o
   3  13   2      509.30      534.42     13.78 o
   4  13   2        3.36        1.24      5.59 o
   5  13   2      321.76      326.05     11.41 o
   6  13   2        2.86       -6.33      6.33 o
   0  14   2      736.38      703.37     32.49 o
   1  14   2      105.06      106.77      8.46 o
   2  14   2      733.61      707.50     16.10 o
   3  14   2       10.46       13.45      6.39 o
   1   1   3    29472.24    28948.35    217.62 o
   2   1   3     1115.67     1094.55     13.75 o
   3   1   3      599.50      561.21      6.75 o
   4   1   3     5336.72     5710.71     41.60 o
   5   1   3     3948.61     4242.03     29.62 o
   6   1   3      525.33      584.45      6.85 o
   7   1   3      779.43      760.66      9.28 o
   8   1   3       16.24       19.02      3.61 o
   9   1   3      451.07      458.44      7.87 o
  10   1   3       33.54       37.77      3.37 o
  11   1   3      774.26      766.26     12.69 o
  12   1   3       84.74       77.68      6.28 o
  13   1   3       79.22       80.83      6.72 o
  14   1   3       29.00       28.76      6.22 o
  15   1   3       14.37        9.49      6.23 o
   0   2   3    22241.84    21727.93    367.21 o
   1   2   3    31582.11    32319.76    655.16 o
   2   2   3    24171.64    24353.02    161.27 o
   3   2   3      676.93      740.23      8.93 o
   4   2   3    14114.46    14317.92    122.27 o
   5   2   3      237.17      262.67      3.56 o
   6   2   3     8381.75     8723.61     63.46 o
   7   2   3      646.20      660.62      8.60 o
   8   2   3     7920.88     8030.25     58.41 o
   9   2   3      220.01      236.01      6.32 o
  10   2   3     2270.18     2290.01     20.13 o
  11   2   3      272.94      277.20      7.22 o
  12   2   3     1831.68     1850.97     22.33 o
  13   2   3        1.20        3.58      4.83 o
  14   2   3      621.51      640.71     15.50 o
  15   2   3        4.48        9.96      6.04 o
   1   3   3    12109.71    12369.24     89.11 o
   2   3   3    18842.58    19995.23    145.44 o
   3   3   3     6335.19     6503.46     42.52 o
   4   3   3       32.49       36.74      2.61 o
   5   3   3    12880.38    13431.04     91.38 o
   6   3   3      162.49      203.96      4.29 o
   7   3   3     3266.32     3197.76     22.87 o
   8   3   3        9.22       11.49      2.49 o
   9   3   3     1419.47     1397.20     16.49 o
  10   3   3       28.23       35.63      3.75 o
  11   3   3      744.07      788.72     11.79 o
  12   3   3      296.70      289.69      8.91 o
  13   3   3       74.58       92.50      7.07 o
  14   3   3       17.76       15.96      6.94 o
  15   3   3      171.76      210.83     10.20 o
   0   4   3      112.99      140.93      3.32 o
   1   4   3      387.46      413.98      4.90 o
   2   4   3     6117.72     6224.18     42.19 o
   3   4   3      685.53      708.94      7.92 o
   4   4   3     2887.39     2940.34     22.96 o
   5   4   3      804.53      817.12     11.10 o
   6   4   3     1005.46     1090.09      9.78 o
   7   4   3      126.63      138.11      4.02 o
   8   4   3      904.59      939.17     10.57 o
   9   4   3      127.78      113.19      4.66 o
  10   4   3       74.63       90.41     10.29 o
  11   4   3      117.56      107.06      6.30 o
  12   4   3       22.70       24.71      4.60 o
  13   4   3      242.75      225.48      8.55 o
  14   4   3       62.75       88.59      6.93 o
  15   4   3       16.17       20.45      6.51 o
   1   5   3       87.39      106.56      2.71 o
   2   5   3        9.55        5.69      1.37 o
   3   5   3      183.42      219.89      4.57 o
   4   5   3     1868.57     1977.03     18.01 o
   5   5   3      443.75      447.30      5.35 o
   6   5   3       72.38       65.78      2.83 o
   7   5   3      847.29      932.81      9.71 o
   8   5   3      290.46      279.95      6.11 o
   9   5   3       43.99       44.94      4.12 o
  10   5   3       36.31       39.41      3.91 o
  11   5   3       63.48       36.91      5.31 o
  12   5   3       29.25       30.90      5.00 o
  13   5   3       48.64       31.66      5.48 o
  14   5   3      145.94      173.10      8.54 o
   0   6   3      841.56      745.52     11.38 o
   1   6   3      743.14      775.62      8.45 o
   2   6   3     1951.03     1881.91     14.77 o
   3   6   3      139.42      135.74      4.36 o
   4   6   3     1858.24     1843.03     15.93 o
   5   6   3      298.99      295.83      5.73 o
   6   6   3      912.55      897.94     10.56 o
   7   6   3      135.90      141.14      4.32 o
   8   6   3      971.04      927.81     11.75 o
   9   6   3        2.97        0.87      3.04 o
  10   6   3      363.00      339.66      9.38 o
  11   6   3       80.31       70.05      6.45 o
  12   6   3      119.63      124.61     10.97 o
  13   6   3      309.48      340.06     12.08 o
  14   6   3      317.38      317.12     11.91 o
   1   7   3     3306.91     3212.57     25.21 o
   2   7   3      190.44      188.02      4.30 o
   3   7   3     5943.67     5803.72     36.44 o
   4   7   3      591.07      591.61      8.97 o
   5   7   3     1806.04     1777.97     20.45 o
   6   7   3      407.18      405.81     11.41 o
   7   7   3     2720.80     2678.57     25.69 o
   8   7   3      314.98      302.91      9.22 o
   9   7   3     1231.95     1300.80     19.33 o
  10   7   3      163.12      169.36      7.93 o
  11   7   3      498.21      470.39     12.45 o
  12   7   3        9.46        9.92      5.94 o
  13   7   3      521.97      538.37     19.28 o
   0   8   3     1991.38     1875.00     30.17 o
   1   8   3        4.67        4.12      3.08 o
   2   8   3     1769.68     1741.45     15.25 o
   3   8   3      183.05      164.28      5.93 o
   4   8   3      313.36      320.94      6.68 o
   5   8   3     2409.86     2359.39     22.96 o
   6   8   3      165.87      168.06      5.69 o
   7   8   3       23.60       14.64      3.86 o
   8   8   3      391.52      421.68     12.70 o
   9   8   3       66.64       59.10      5.95 o
  10   8   3      120.35      139.31      7.78 o
  11   8   3        0.64       -5.20      5.20 o
  12   8   3       18.70       29.54      6.66 o
  13   8   3        1.90        0.24      5.64 o
   1   9   3        2.71        6.38      3.51 o
   2   9   3      312.81      300.61      6.81 o
   3   9   3        7.45        7.10      2.76 o
   4   9   3      124.99      122.60      4.81 o
   5   9   3       74.06       69.61      4.75 o
   6   9   3        5.54        3.41      3.62 o
   7   9   3      252.44      247.18      7.44 o
   8   9   3      483.71      457.62     13.42 o
   9   9   3       65.22       67.20      6.50 o
  10   9   3       46.22       56.81      6.69 o
  11   9   3       17.21       14.49      6.15 o
  12   9   3       32.74       24.47      6.63 o
   0  10   3       28.83       26.00      5.85 o
   1  10   3        9.27        4.63      3.49 o
   2  10   3       26.87       40.33      3.89 o
   3  10   3       29.06       23.87      4.01 o
   4  10   3      226.18      245.64      6.98 o
   5  10   3      577.48      588.47     13.42 o
   6  10   3        5.17       -2.27      3.32 o
   7  10   3       60.96       69.67      6.28 o
   8  10   3       51.41       50.57      6.09 o
   9  10   3        8.74        7.87      7.46 o
  10  10   3      101.05       93.52     11.89 o
  11  10   3        2.67       -9.69      9.91 o
   1  11   3      743.86      736.10     12.44 o
   2  11   3       18.06       12.51      4.07 o
   3  11   3      528.17      525.31     13.05 o
   4  11   3       75.29       80.96      5.52 o
   5  11   3      312.13      289.06     29.61 o
   6  11   3       28.98       33.41      5.90 o
   7  11   3      225.84      230.81     10.48 o
   8  11   3       59.13       54.70      8.06 o
   9  11   3      286.35      324.36     22.73 o
  10  11   3       14.08        6.42     11.10 o
   0  12   3      520.08      481.21     17.32 o
   1  12   3       13.95       12.77      5.53 o
   2  12   3      135.47      134.35     12.41 o
   3  12   3       20.73       21.08      6.22 o
   4  12   3      228.58      244.94      9.34 o
   5  12   3       17.21       12.73      6.46 o
   6  12   3      259.92      284.71     10.33 o
   7  12   3      186.17      195.51     11.11 o
   8  12   3       22.23       36.28     10.57 o
   1  13   3       43.36       52.33      8.46 o
   2  13   3      215.81      187.65      9.08 o
   3  13   3       35.17       34.74      6.38 o
   4  13   3       78.63       76.55      8.23 o
   5  13   3       72.14       65.91     14.41 o
   6  13   3       12.92       23.62      6.73 o
   0  14   3       35.00       37.25     10.28 o
   1  14   3      216.54      214.14     10.16 o
   2  14   3      102.30      106.35      8.74 o
   0   0   4      567.72      476.98     10.83 o
   1   0   4     2391.38     2539.70     34.27 o
   2   0   4    23438.91    22642.26    308.23 o
   3   0   4     6409.01     6553.08     87.91 o
   4   0   4    28912.79    28947.58    338.02 o
   5   0   4     5442.15     5957.06     64.11 o
   6   0   4     4595.81     4455.77     42.10 o
   7   0   4     6766.25     7484.92     65.96 o
   8   0   4     2501.64     2323.71     24.83 o
   9   0   4      101.97       98.17      5.07 o
  10   0   4     3370.39     3189.01     75.96 o
  11   0   4      205.88      193.70      9.09 o
  12   0   4     1573.84     1586.77     32.70 o
  13   0   4      478.84      479.95     23.80 o
  14   0   4      628.83      631.35     60.63 o
  15   0   4       24.92       21.81      9.07 o
   1   1   4      773.40      725.57      6.10 o
   2   1   4     1162.35     1182.36      9.71 o
   3   1   4       54.36       25.40      1.95 o
   4   1   4        8.59        4.56      1.82 o
   5   1   4      938.48      945.69      8.86 o
   6   1   4       62.64       85.45      2.52 o
   7   1   4       14.39       33.27      2.35 o
   8   1   4        5.03        8.21      2.51 o
   9   1   4     1075.57     1038.67     12.38 o
  10   1   4        0.57       -0.92      2.70 o
  11   1   4     2977.20     2927.74     24.78 o
  12   1   4        0.81       -2.81      4.40 o
  13   1   4      237.16      223.68      9.13 o
  14   1   4        5.13       -3.68      5.19 o
  15   1   4       53.77       29.23      6.79 o
   0   2   4     7598.83     8021.54    138.64 o
   1   2   4     9980.13    10406.66     79.53 o
   2   2   4     3293.00     3548.62     24.86 o
   3   2   4        0.40       -1.14      1.14 o
   4   2   4     3587.03     3704.95     32.27 o
   5   2   4      263.66      339.80      5.80 o
   6   2   4     2100.26     2168.41     21.97 o
   7   2   4      232.34      278.93      5.54 o
   8   2   4      121.79      104.78      3.90 o
   9   2   4       72.01       75.06      6.66 o
  10   2   4       81.35       84.62      4.33 o
  11   2   4      279.46      306.98     10.48 o
  12   2   4      265.07      258.80      8.20 o
  13   2   4       61.29       44.42      5.88 o
  14   2   4       25.78       20.72      6.17 o
  15   2   4       30.64       38.66      7.13 o
   1   3   4     3126.98     3267.57     25.77 o
   2   3   4     2468.64     2715.57     21.66 o
   3   3   4      739.08      674.95      6.06 o
   4   3   4       57.11       57.78      2.79 o
   5   3   4      314.25      260.68      4.49 o
   6   3   4      622.48      690.87      7.38 o
   7   3   4      323.55      310.89      7.31 o
   8   3   4       74.00       69.85      5.17 o
   9   3   4      228.51      218.42      6.00 o
  10   3   4       75.19       72.97      4.24 o
  11   3   4       94.18       98.02      5.59 o
  12   3   4        0.01       -1.08      4.11 o
  13   3   4       27.64       32.90      5.30 o
  14   3   4       11.16        2.30      5.58 o
  15   3   4      163.93      190.34     10.80 o
   0   4   4    24175.61    24050.84    221.42 o
   1   4   4     5863.69     6494.50     55.31 o
   2   4   4    18317.29    18700.51    124.52 o
   3   4   4      417.58      462.67      5.24 o
   4   4   4     2555.63     2418.71     16.67 o
   5   4   4     1710.24     1803.07     26.29 o
   6   4   4      975.39      913.90     12.34 o
   7   4   4       28.68       29.94      2.58 o
   8   4   4     2903.42     2838.19     22.67 o
   9   4   4       85.57       84.90      4.23 o
  10   4   4     1196.00     1147.09     15.30 o
  11   4   4       73.22       87.31      5.97 o
  12   4   4      218.36      210.44      7.85 o
  13   4   4      310.23      292.82      9.48 o
  14   4   4      117.59      128.34      7.40 o
  15   4   4       53.70       62.38      7.65 o
   1   5   4     6402.00     6329.46     40.81 o
   2   5   4       54.82       49.83      2.10 o
   3   5   4     2339.02     2108.64     17.26 o
   4   5   4      749.22      807.29      8.16 o
   5   5   4     9409.15     9151.92     55.91 o
   6   5   4       95.56      104.63      4.82 o
   7   5   4     3117.70     3087.91     22.41 o
   8   5   4        0.10        1.78      2.58 o
   9   5   4      559.19      518.33      8.18 o
  10   5   4       29.65       19.49      3.97 o
  11   5   4      886.75      867.49     15.51 o
  12   5   4        8.46       -0.24      4.31 o
  13   5   4       86.77       98.42      7.79 o
  14   5   4       83.29       92.77      8.15 o
   0   6   4     3622.15     3603.01     38.10 o
   1   6   4       17.61       11.06      1.65 o
   2   6   4       34.97       16.39      1.95 o
   3   6   4        5.61        6.03      1.78 o
   4   6   4       30.98       22.65      2.22 o
   5   6   4       38.21       40.55      2.58 o
   6   6   4      900.99      875.10      8.95 o
   7   6   4       65.14       53.12      3.67 o
   8   6   4      355.33      352.59      8.20 o
   9   6   4      142.40      139.96      5.81 o
  10   6   4      698.86      663.05     11.92 o
  11   6   4      152.10      167.05      9.28 o
  12   6   4      118.28      119.68      8.74 o
  13   6   4       65.09       61.61      7.28 o
  14   6   4        1.74        8.24      6.36 o
   1   7   4      222.67      217.62      5.04 o
   2   7   4      357.59      360.46      6.35 o
   3   7   4       30.87       23.83      2.70 o
   4   7   4      153.73      152.13      6.24 o
   5   7   4       95.89      111.18      4.25 o
   6   7   4       42.09       42.96      3.58 o
   7   7   4        0.37        0.36      2.96 o
   8   7   4      174.02      171.24      6.18 o
   9   7   4        2.51        4.03      3.95 o
  10   7   4       32.77       27.47      4.58 o
  11   7   4       96.74      112.45      7.36 o
  12   7   4       15.04       16.30      6.84 o
  13   7   4       59.79       57.14      7.69 o
   0   8   4      188.32      206.63      9.68 o
   1   8   4      263.20      276.46      8.67 o
   2   8   4      841.99      864.48     10.57 o
   3   8   4      951.76      965.52     10.59 o
   4   8   4     1388.46     1386.50     15.73 o
   5   8   4       55.43       66.41      5.23 o
   6   8   4     1147.71     1221.42     14.92 o
   7   8   4        4.79        0.77      3.15 o
   8   8   4      126.37      118.36      9.38 o
   9   8   4       25.00       21.70      4.50 o
  10   8   4        8.98        5.76      5.23 o
  11   8   4        0.59        4.93      5.37 o
  12   8   4      116.60      111.51      8.24 o
   1   9   4     4496.48     4352.76     42.22 o
   2   9   4       28.99       22.59      3.35 o
   3   9   4     2719.07     2718.28     22.09 o
   4   9   4      299.42      303.64      7.74 o
   5   9   4     3814.66     3850.51     34.35 o
   6   9   4      114.11      100.00      5.32 o
   7   9   4     1474.71     1528.03     18.68 o
   8   9   4        5.86        2.76      4.68 o
   9   9   4      348.56      407.21     13.73 o
  10   9   4       23.88       18.16      6.88 o
  11   9   4      694.73      733.32     19.34 o
  12   9   4        0.27        5.51      7.37 o
   0  10   4      302.86      311.70     35.62 o
   1  10   4       19.64       18.78      4.35 o
   2  10   4      478.35      484.18     10.15 o
   3  10   4      742.75      731.43     10.01 o
   4  10   4     2084.64     2091.83     22.63 o
   5  10   4      153.17      140.47      6.78 o
   6  10   4      965.70      969.58     14.23 o
   7  10   4       78.35       86.23      7.75 o
   8  10   4       34.21       47.93      7.41 o
   9  10   4        2.83       -0.58      6.70 o
  10  10   4      176.73      215.40     11.70 o
  11  10   4        2.21        4.54      7.42 o
   1  11   4      422.84      421.76      9.64 o
   2  11   4        1.09       -3.83      3.83 o
   3  11   4      997.19      996.03     16.38 o
   4  11   4       35.36       26.79      4.58 o
   5  11   4      328.31      348.28      9.54 o
   6  11   4       32.95       17.17      7.23 o
   7  11   4        9.61        7.55      5.22 o
   8  11   4       52.00       49.14     23.21 o
   9  11   4       75.06       84.66     11.81 o
   0  12   4        4.44        0.12      5.32 o
   1  12   4       10.30        7.31      5.42 o
   2  12   4       18.08       19.05      7.83 o
   3  12   4       18.51       22.67      6.50 o
   4  12   4      148.14      125.24     12.65 o
   5  12   4        2.66       -3.70      6.27 o
   6  12   4        2.23       -0.07      6.28 o
   7  12   4       70.94       74.01      8.62 o
   8  12   4      101.60      100.96     21.45 o
   1  13   4      199.93      206.43      9.32 o
   2  13   4        0.20       -5.67      5.67 o
   3  13   4      145.95      161.99      9.87 o
   4  13   4       29.82       20.98      8.88 o
   5  13   4      207.56      243.32     14.25 o
   6  13   4       27.72       25.62      7.87 o
   0  14   4      321.01      318.11     16.61 o
   1  14   4       17.60       10.14      6.43 o
   2  14   4      186.09      206.75     11.34 o
   1   1   5       41.07       30.23      1.42 o
   2   1   5     2621.49     2604.18     20.30 o
   3   1   5      279.22      210.40      5.64 o
   4   1   5     2909.51     3033.58     29.63 o
   5   1   5     2046.31     1899.76     16.30 o
   6   1   5      440.26      400.86      6.24 o
   7   1   5     1133.58     1105.53     10.50 o
   8   1   5        1.04        2.01      2.35 o
   9   1   5        6.35        6.68      2.69 o
  10   1   5      522.59      525.66     10.11 o
  11   1   5      136.87      139.91      5.55 o
  12   1   5        5.73        5.36      3.24 o
  13   1   5       14.72       14.03      5.25 o
  14   1   5        5.41       -0.20      5.46 o
  15   1   5        5.23       -0.74      6.17 o
   0   2   5     5845.49     5438.68     73.47 o
   1   2   5      338.63      382.83      3.96 o
   2   2   5     9447.20     9357.08     73.11 o
   3   2   5      189.02      246.07      5.52 o
   4   2   5     7219.65     6952.03     53.47 o
   5   2   5     1722.03     1919.09     17.28 o
   6   2   5     5282.55     5104.87     37.83 o
   7   2   5       67.34       50.98      3.01 o
   8   2   5     1318.08     1335.94     13.88 o
   9   2   5     2515.98     2471.82     22.30 o
  10   2   5      859.57      871.48     12.80 o
  11   2   5       18.54       16.42      3.50 o
  12   2   5      483.87      491.49     10.81 o
  13   2   5      147.97      131.82      6.92 o
  14   2   5      423.14      443.26     13.24 o
  15   2   5       52.52       61.84      7.53 o
   1   3   5    11890.78    11926.90     88.99 o
   2   3   5     2991.45     3240.82     30.15 o
   3   3   5     6872.73     6884.04     56.43 o
   4   3   5      183.07      186.76      5.81 o
   5   3   5      830.11      636.00      6.91 o
   6   3   5       71.20       85.45      3.23 o
   7   3   5     1246.36     1193.17     12.46 o
   8   3   5      139.40      128.93      4.33 o
   9   3   5      352.74      346.58      7.76 o
  10   3   5       18.86       13.69      3.23 o
  11   3   5      485.50      516.79      8.91 o
  12   3   5       73.91       61.97      6.86 o
  13   3   5      272.13      329.24     10.00 o
  14   3   5        4.54       11.73      5.20 o
  15   3   5        9.95        5.83      6.13 o
   0   4   5     9731.82    10084.67    120.33 o
   1   4   5      764.24      878.88      9.04 o
   2   4   5     3638.73     3837.24     28.03 o
   3   4   5     3023.22     3133.24     20.68 o
   4   4   5     2898.36     3028.56     21.91 o
   5   4   5        3.48        1.21      1.48 o
   6   4   5      647.85      637.87      8.02 o
   7   4   5      115.07      134.05      4.36 o
   8   4   5      208.01      242.47      6.48 o
   9   4   5      136.91      131.61      4.93 o
  10   4   5      375.60      361.01     10.60 o
  11   4   5       59.92       58.27      4.99 o
  12   4   5       61.37       75.19      5.16 o
  13   4   5        0.56       -0.82      4.62 o
  14   4   5       38.35       37.65      6.79 o
   1   5   5       47.94       36.26      2.38 o
   2   5   5      153.17      181.03      3.25 o
   3   5   5     1293.16     1368.08     11.33 o
   4   5   5        6.28        5.46      1.65 o
   5   5   5      136.81      146.75      3.52 o
   6   5   5       10.30       10.86      2.16 o
   7   5   5      107.82       94.81      5.06 o
   8   5   5      502.58      494.74      7.71 o
   9   5   5       36.73       39.39      3.71 o
  10   5   5       78.37       66.40      5.69 o
  11   5   5       73.02       78.01     13.24 o
  12   5   5      158.58      139.63      9.02 o
  13   5   5       48.28       65.46      9.95 o
  14   5   5       56.41       46.42      7.10 o
   0   6   5       27.83       14.19      2.39 o
   1   6   5       15.11       18.66      2.17 o
   2   6   5      625.68      561.40      8.09 o
   3   6   5      518.06      481.42      7.63 o
   4   6   5       34.61       64.91      3.13 o
   5   6   5      212.98      216.85      4.84 o
   6   6   5      162.56      162.57      4.44 o
   7   6   5      426.35      441.70      7.84 o
   8   6   5     1077.88     1026.00     14.07 o
   9   6   5       58.62       67.40      5.06 o
  10   6   5      698.18      677.45     13.59 o
  11   6   5        2.57        0.84      4.64 o
  12   6   5      209.13      176.48      9.85 o
  13   6   5        4.21        0.51      5.70 o
  14   6   5      101.83       99.57      8.40 o
   1   7   5     2636.14     2473.48     20.68 o
   2   7   5      130.07      139.51      4.55 o
   3   7   5     1489.91     1351.25     16.26 o
   4   7   5      173.24      174.09      5.43 o
   5   7   5     4285.09     4247.00     31.07 o
   6   7   5      429.71      442.89      7.19 o
   7   7   5     2053.21     2047.78     25.07 o
   8   7   5       41.57       38.79      4.26 o
   9   7   5     1883.11     1792.17     21.10 o
  10   7   5        0.17        3.00      4.19 o
  11   7   5      889.45      876.68     16.49 o
  12   7   5       10.02        7.61      6.51 o
  13   7   5      266.60      247.56     12.10 o
   0   8   5     1644.90     1661.79     28.23 o
   1   8   5        1.41        0.60      2.47 o
   2   8   5      487.66      494.85      8.94 o
   3   8   5        9.35       19.12      3.29 o
   4   8   5     1399.40     1414.94     16.04 o
   5   8   5      992.24      981.61     13.01 o
   6   8   5     1332.02     1360.78     16.00 o
   7   8   5      381.94      367.55      9.54 o
   8   8   5     1064.95     1085.73     20.92 o
   9   8   5       18.21       10.97      4.90 o
  10   8   5      533.79      500.15     11.30 o
  11   8   5        6.25        1.82      5.65 o
  12   8   5      211.65      208.39     19.40 o
   1   9   5      113.78      121.79      7.50 o
   2   9   5      338.86      328.26      7.17 o
   3   9   5      231.00      222.65      6.13 o
   4   9   5      669.37      650.24     10.84 o
   5   9   5      902.50      914.54     13.62 o
   6   9   5       34.43       34.38      4.23 o
   7   9   5      256.04      262.79      8.87 o
   8   9   5       26.04       21.51      5.30 o
   9   9   5      164.83      158.36      8.22 o
  10   9   5       38.16       32.55      7.52 o
  11   9   5       43.04       60.34      9.35 o
   0  10   5       31.65       22.62      6.17 o
   1  10   5       25.20       22.61      4.61 o
   2  10   5      210.94      213.28      7.92 o
   3  10   5       38.31       30.48      4.76 o
   4  10   5       32.46       26.60      4.29 o
   5  10   5      314.07      327.26      8.59 o
   6  10   5       14.86       11.49      4.21 o
   7  10   5       81.62       75.34      6.27 o
   8  10   5        1.22        4.90      5.26 o
   9  10   5       79.06       88.41      8.51 o
  10  10   5       57.57       66.68      8.72 o
   1  11   5     1050.02      995.78     16.55 o
   2  11   5       10.45        6.01      4.84 o
   3  11   5     1067.93     1004.41     20.97 o
   4  11   5       95.91      104.49      6.63 o
   5  11   5      687.42      674.75     12.41 o
   6  11   5       32.13       30.76      5.64 o
   7  11   5      442.98      451.02     11.15 o
   8  11   5       14.80       11.47      7.16 o
   9  11   5      131.23      154.96     10.80 o
   0  12   5      723.44      715.85     31.25 o
   1  12   5       12.10        5.37      4.38 o
   2  12   5      885.50      884.30     14.65 o
   3  12   5       27.10       25.69      6.49 o
   4  12   5     1010.28      995.85     19.84 o
   5  12   5        9.42        9.78      5.41 o
   6  12   5      540.78      477.37     24.78 o
   7  12   5       27.37       18.34      7.53 o
   1  13   5      360.78      354.72     13.26 o
   2  13   5      103.26      108.85      7.97 o
   3  13   5      240.05      213.24     15.71 o
   4  13   5        4.53       15.51      8.78 o
   5  13   5      126.89      111.02     11.44 o
   0   0   6      109.30      154.46      5.48 o
   1   0   6       74.66       75.84      2.77 o
   2   0   6     9148.82     8930.16     99.21 o
   3   0   6    10348.99    11177.64    147.19 o
   4   0   6    25466.05    26115.24    531.98 o
   5   0   6     2001.09     2308.75     32.49 o
   6   0   6    14017.94    14298.84    137.70 o
   7   0   6      627.47      671.35     11.69 o
   8   0   6     5781.89     5776.31     60.72 o
   9   0   6      277.59      313.99     13.61 o
  10   0   6     8209.26     8239.79     74.99 o
  11   0   6        6.90        7.21      4.98 o
  12   0   6      770.87      768.24     24.49 o
  13   0   6       15.22        7.99      9.08 o
  14   0   6      168.02      167.06     12.83 o
  15   0   6       36.50       28.51     10.46 o
   1   1   6      154.62      128.86      2.62 o
   2   1   6      935.36      915.86     10.19 o
   3   1   6     9710.64     9784.17     83.40 o
   4   1   6      924.15     1078.12     12.50 o
   5   1   6     1587.65     1593.02     20.02 o
   6   1   6     1718.09     1836.10     17.52 o
   7   1   6     1418.71     1435.34     12.70 o
   8   1   6      395.22      399.51      6.31 o
   9   1   6     2510.50     2487.16     22.40 o
  10   1   6      116.99      127.73      4.80 o
  11   1   6      808.48      818.67     11.01 o
  12   1   6       50.48       56.62      4.70 o
  13   1   6       60.36       51.30      6.25 o
  14   1   6        2.28       -0.65      9.80 o
  15   1   6       44.01       48.12      7.36 o
   0   2   6        2.24       -0.69      1.54 o
   1   2   6     1352.42     1349.88     13.44 o
   2   2   6       11.24       10.30      2.11 o
   3   2   6     1074.86     1020.72      9.87 o
   4   2   6     1822.87     1904.78     18.21 o
   5   2   6      107.88      106.49      3.16 o
   6   2   6        1.32        4.74      5.35 o
   7   2   6      338.81      332.17      7.93 o
   8   2   6       40.83       34.74      3.54 o
   9   2   6     1414.03     1444.79     15.33 o
  10   2   6      983.60      976.43     15.92 o
  11   2   6       22.60       20.71      3.55 o
  12   2   6       56.09       59.20      4.85 o
  13   2   6        0.57       -2.79      4.20 o
  14   2   6       93.64      100.18      7.80 o
  15   2   6       38.09       32.02      7.03 o
   1   3   6       89.45       80.77      2.54 o
   2   3   6     4073.55     4361.61     35.77 o
   3   3   6     1668.86     1825.13     15.46 o
   4   3   6      116.04      119.89      4.32 o
   5   3   6      919.82      942.72     10.04 o
   6   3   6       12.04       11.59      2.38 o
   7   3   6      553.95      571.77      9.01 o
   8   3   6      306.17      313.29      8.45 o
   9   3   6        1.75       -0.10      2.79 o
  10   3   6      170.57      166.47      5.56 o
  11   3   6      306.07      304.91     11.78 o
  12   3   6      173.14      165.61      6.46 o
  13   3   6       38.35       44.59      5.54 o
  14   3   6        8.97        5.67      5.14 o
  15   3   6       43.97       60.42      9.59 o
   0   4   6     3692.97     3555.48     45.77 o
   1   4   6      216.56      221.92      5.96 o
   2   4   6    22205.86    22975.04    191.29 o
   3   4   6      872.89      971.81      8.20 o
   4   4   6     7854.79     8081.67     57.74 o
   5   4   6       91.59       88.76      2.97 o
   6   4   6     1623.44     1646.77     15.19 o
   7   4   6      154.93      137.99      4.41 o
   8   4   6      326.17      334.43      8.44 o
   9   4   6      303.36      295.83      6.77 o
  10   4   6      450.52      436.42      9.33 o
  11   4   6      132.21      123.80      5.53 o
  12   4   6      259.02      266.41      9.64 o
  13   4   6       58.31       57.37      6.70 o
  14   4   6       99.16      112.20      8.52 o
   1   5   6     1344.89     1149.12     11.54 o
   2   5   6     1330.65     1390.20     14.61 o
   3   5   6    19557.01    20212.74    135.54 o
   4   5   6      575.51      601.89      7.82 o
   5   5   6     3284.68     3346.65     24.53 o
   6   5   6     1339.84     1279.35     13.35 o
   7   5   6      747.35      762.44     13.04 o
   8   5   6      108.02      111.95      5.75 o
   9   5   6     1258.84     1235.06     17.79 o
  10   5   6       32.64       32.21      4.40 o
  11   5   6      775.02      760.15     17.04 o
  12   5   6       27.75       17.99      5.41 o
  13   5   6      311.58      339.17     19.29 o
  14   5   6        0.24       -5.88      6.06 o
   0   6   6       34.76       69.99      7.92 o
   1   6   6      319.16      288.81      5.83 o
   2   6   6     2174.65     2209.97     20.58 o
   3   6   6       54.50       59.92      2.94 o
   4   6   6     3424.06     3409.23     27.00 o
   5   6   6       50.18       55.97      3.19 o
   6   6   6       20.26       25.56      3.11 o
   7   6   6        0.15       -3.17      3.17 o
   8   6   6      342.77      353.20      9.61 o
   9   6   6      296.80      272.48     10.81 o
  10   6   6      610.98      589.07     14.81 o
  11   6   6       30.08       25.48      5.37 o
  12   6   6      180.91      175.68      8.51 o
  13   6   6       52.74       58.85     11.22 o
   1   7   6        0.14        2.46      2.39 o
   2   7   6        7.41        6.08      2.75 o
   3   7   6     1274.74     1309.62     19.39 o
   4   7   6       27.90       25.54      3.55 o
   5   7   6      215.51      206.45      5.94 o
   6   7   6     1905.61     1868.59     20.35 o
   7   7   6      250.19      259.21      9.52 o
   8   7   6       68.49       87.39      6.10 o
   9   7   6       14.74       15.08      4.93 o
  10   7   6        5.32        5.12      4.63 o
  11   7   6       10.03        3.26      5.22 o
  12   7   6      120.90      148.54      9.81 o
  13   7   6       10.53        8.86      7.12 o
   0   8   6        7.95       16.97      5.15 o
   1   8   6      102.52      105.68      4.63 o
   2   8   6      146.55      165.60      5.38 o
   3   8   6        0.17       -0.31      2.91 o
   4   8   6      241.60      247.63      6.80 o
   5   8   6      178.77      184.45      5.92 o
   6   8   6      622.60      623.23     11.83 o
   7   8   6      108.01      111.70      7.18 o
   8   8   6      284.05      270.73     13.19 o
   9   8   6        6.26        7.99      4.82 o
  10   8   6      118.80      131.89      7.70 o
  11   8   6      110.89      118.90      9.18 o
  12   8   6        3.17        9.82      8.63 o
   1   9   6     3117.05     3180.17     50.15 o
   2   9   6      141.86      136.03      6.52 o
   3   9   6     2084.74     2074.15     21.75 o
   4   9   6       20.33       19.08      3.83 o
   5   9   6     1139.95     1088.57     14.32 o
   6   9   6      284.91      262.34     10.40 o
   7   9   6      229.42      240.54      9.90 o
   8   9   6       15.18       17.00      5.24 o
   9   9   6     1078.24      993.32     17.71 o
  10   9   6        0.09        2.99      5.63 o
  11   9   6      279.36      319.32     16.68 o
   0  10   6     1092.23     1060.72     23.55 o
   1  10   6        3.46       12.19      4.44 o
   2  10   6      911.69      893.06     20.64 o
   3  10   6      108.90      101.46      5.55 o
   4  10   6      600.69      605.94     12.35 o
   5  10   6      189.70      210.42      8.03 o
   6  10   6       60.61       53.09      6.06 o
   7  10   6      209.43      204.70      9.77 o
   8  10   6       94.26      102.01      7.99 o
   9  10   6       15.57       17.32      6.03 o
  10  10   6      190.84      181.51     11.16 o
   1  11   6      101.87      120.91     13.23 o
   2  11   6       33.09       31.39      6.17 o
   3  11   6      340.07      350.38     10.39 o
   4  11   6       71.23       67.59      6.02 o
   5  11   6      144.03      146.89     12.07 o
   6  11   6       42.03       42.98      5.94 o
   7  11   6        2.40       -1.67      6.34 o
   8  11   6       10.98       -2.90      6.76 o
   9  11   6      168.92      140.22     12.58 o
   0  12   6      213.75      240.26     13.18 o
   1  12   6       27.18       25.02      5.03 o
   2  12   6        1.18       -0.67      4.95 o
   3  12   6        0.16        4.28      5.94 o
   4  12   6       74.35       68.79      8.15 o
   5  12   6        5.01        6.57      5.44 o
   6  12   6        5.66       11.36      6.56 o
   7  12   6        4.41        7.52     11.76 o
   1  13   6      306.24      309.19     10.22 o
   2  13   6        0.78       -5.13      5.13 o
   3  13   6       75.66       81.68     10.51 o
   4  13   6        1.10        6.70      8.54 o
   5  13   6       78.54      102.63     10.96 o
   1   1   7       13.95       27.84      1.88 o
   2   1   7      203.58      223.03      6.07 o
   3   1   7     3758.79     3833.22     31.65 o
   4   1   7       89.51      117.17      4.78 o
   5   1   7      504.19      452.93      8.84 o
   6   1   7      146.47      166.13      4.87 o
   7   1   7     1963.78     1913.03     18.89 o
   8   1   7      293.74      293.43      6.28 o
   9   1   7     1539.01     1510.38     15.81 o
  10   1   7      137.16      136.51      4.84 o
  11   1   7      321.84      301.86      7.81 o
  12   1   7       43.60       41.86      4.59 o
  13   1   7       45.23       54.51      5.06 o
  14   1   7       11.53        4.29      5.55 o
  15   1   7       88.34       97.16      8.24 o
   0   2   7     7630.91     7656.69    130.02 o
   1   2   7      670.80      694.22      7.01 o
   2   2   7    18880.33    19396.73    139.60 o
   3   2   7      626.13      689.04      7.31 o
   4   2   7     6469.64     6464.49     54.05 o
   5   2   7      676.20      702.08     10.11 o
   6   2   7     5346.59     5357.92     49.16 o
   7   2   7       14.08       22.66      3.56 o
   8   2   7     1590.73     1526.78     15.36 o
   9   2   7      106.21      116.06      4.66 o
  10   2   7     2187.62     2130.48     21.83 o
  11   2   7       74.57       71.02      4.40 o
  12   2   7      611.19      603.88      9.97 o
  13   2   7       49.11       41.08      5.60 o
  14   2   7      396.01      401.68     12.69 o
  15   2   7        0.05        2.28      6.01 o
   1   3   7     6133.81     5919.77     42.67 o
   2   3   7      114.00      104.72      2.38 o
   3   3   7     5240.78     5156.59     38.71 o
   4   3   7       80.34       92.54      3.28 o
   5   3   7     1928.54     1795.85     17.88 o
   6   3   7        2.74       -1.36      2.00 o
   7   3   7      486.71      478.42      8.02 o
   8   3   7        0.05       -2.50      2.50 o
   9   3   7      420.56      424.35      7.94 o
  10   3   7      133.10      149.44      5.46 o
  11   3   7      360.94      349.78      8.16 o
  12   3   7       22.70       16.70      3.74 o
  13   3   7      331.62      348.92     10.28 o
  14   3   7       23.22       26.59      7.66 o
   0   4   7     1773.21     1772.22     25.31 o
   1   4   7       27.10       46.37      2.56 o
   2   4   7      199.60      212.47      4.33 o
   3   4   7     1154.19     1184.00     11.79 o
   4   4   7      790.97      786.20      8.85 o
   5   4   7      135.53      135.99      4.33 o
   6   4   7      262.77      272.41      6.18 o
   7   4   7      267.01      267.14      8.98 o
   8   4   7        5.08       -1.22      3.04 o
   9   4   7      144.45      149.99      7.82 o
  10   4   7        7.11        3.96      3.75 o
  11   4   7       39.20       37.61      4.71 o
  12   4   7      103.68      111.42      9.12 o
  13   4   7        0.86        2.91      4.73 o
  14   4   7       32.10       20.25      6.34 o
   1   5   7     1332.79     1443.00     19.15 o
   2   5   7     1673.33     1750.67     22.38 o
   3   5   7     3673.18     4074.45     38.38 o
   4   5   7        3.65        2.53      2.77 o
   5   5   7        0.62        1.73      2.38 o
   6   5   7        0.11       -0.15      3.13 o
   7   5   7      340.19      342.94     10.57 o
   8   5   7      384.88      371.22     14.30 o
   9   5   7       36.30       30.96      4.08 o
  10   5   7      229.71      200.37      8.35 o
  11   5   7       35.36       28.45      5.38 o
  12   5   7       15.00       17.48      5.45 o
  13   5   7       65.12       67.18      7.10 o
  14   5   7       39.97       40.92      9.33 o
   0   6   7      682.66      677.18     14.28 o
   1   6   7      126.38      130.82      5.78 o
   2   6   7     1222.18     1236.23     13.49 o
   3   6   7        0.78        0.23      2.46 o
   4   6   7     1723.48     1673.49     16.30 o
   5   6   7        8.87        4.68      2.56 o
   6   6   7     4233.23     4191.30     37.22 o
   7   6   7       39.41       41.84      4.80 o
   8   6   7      940.62      956.21     23.24 o
   9   6   7       76.19       76.20      7.05 o
  10   6   7      868.48      829.89     15.64 o
  11   6   7       14.75        5.75      5.06 o
  12   6   7      333.43      347.81     11.24 o
  13   6   7        2.95        8.28      7.00 o
   1   7   7     2199.08     2004.42     26.35 o
   2   7   7       93.35      104.54      5.91 o
   3   7   7     4043.20     4002.51     41.09 o
   4   7   7      229.82      233.97      6.50 o
   5   7   7     4009.90     3859.53     33.06 o
   6   7   7      205.36      198.63      7.01 o
   7   7   7     3063.41     2972.25     37.61 o
   8   7   7       35.32       36.38      6.76 o
   9   7   7     1120.49     1108.86     20.48 o
  10   7   7        7.99       11.31      5.88 o
  11   7   7      604.22      624.93     16.53 o
  12   7   7       22.38       36.92      7.73 o
  13   7   7      356.28      404.45     18.64 o
   0   8   7      375.39      379.21     19.01 o
   1   8   7        7.17        7.77      3.48 o
   2   8   7      124.61      130.49      5.74 o
   3   8   7      251.01      229.37      6.63 o
   4   8   7      710.30      742.81     11.32 o
   5   8   7      113.61       99.18      4.90 o
   6   8   7      425.57      425.99      9.99 o
   7   8   7       15.65        7.22      5.20 o
   8   8   7      518.61      513.43     15.85 o
   9   8   7       92.29       81.84      7.74 o
  10   8   7      412.83      461.27     14.33 o
  11   8   7        2.10       -1.51      6.26 o
  12   8   7      378.46      420.99     19.34 o
   1   9   7      133.50      140.47      7.67 o
   2   9   7      261.97      241.55      8.19 o
   3   9   7      214.54      217.76      9.38 o
   4   9   7      206.98      186.20      5.89 o
   5   9   7        7.66        6.46      4.37 o
   6   9   7      186.69      174.20      8.61 o
   7   9   7       96.23       98.53      8.60 o
   8   9   7        0.41       -1.48      5.72 o
   9   9   7       11.62       18.12      5.69 o
  10   9   7        9.73        5.44      6.57 o
  11   9   7       39.25       42.08      9.48 o
   0  10   7     1691.37     1611.65     30.70 o
   1  10   7       25.64       24.97      5.70 o
   2  10   7      326.12      329.12     12.20 o
   3  10   7       35.76       31.55      4.90 o
   4  10   7       35.99       38.88      5.17 o
   5  10   7        9.13        5.94      4.54 o
   6  10   7      185.70      176.16      7.87 o
   7  10   7       44.96       40.99      6.93 o
   8  10   7       40.76       46.50      6.43 o
   9  10   7       25.52       10.94      6.07 o
  10  10   7        0.63       -0.81      6.93 o
   1  11   7     2177.18     2183.40     31.99 o
   2  11   7       13.96       14.68      5.98 o
   3  11   7      644.39      633.27     13.73 o
   4  11   7       16.84       17.97      5.16 o
   5  11   7      481.30      472.79     14.81 o
   6  11   7        7.65       11.03      6.01 o
   7  11   7      160.81      185.92     10.28 o
   8  11   7       19.14       12.98      6.31 o
   0  12   7     1502.18     1473.60     45.72 o
   1  12   7       12.22        5.86      8.91 o
   2  12   7      659.44      672.10     14.91 o
   3  12   7        3.26       -0.84      5.55 o
   4  12   7      499.21      516.03     22.98 o
   5  12   7       22.42       26.51      6.41 o
   6  12   7       80.77       79.45     12.43 o
   7  12   7        8.68        9.96      8.43 o
   1  13   7       98.96       85.85      7.57 o
   2  13   7       73.83       81.88      7.97 o
   3  13   7      146.83      159.62     10.10 o
   4  13   7       20.61       24.41      7.49 o
   0   0   8     2227.86     2094.93     32.22 o
   1   0   8       92.18       91.88      3.64 o
   2   0   8     7368.02     7098.87     54.46 o
   3   0   8     1843.41     1060.67     25.45 o
   4   0   8     1549.64     1205.99     29.05 o
   5   0   8       11.16       10.56      5.60 o
   6   0   8     9467.63     9380.67    138.05 o
   7   0   8      110.40      123.84      5.52 o
   8   0   8     3974.01     4003.32     56.04 o
   9   0   8        6.75        7.49      5.35 o
  10   0   8     3309.56     3233.39     40.80 o
  11   0   8        7.08        6.35      5.19 o
  12   0   8     1783.00     1801.20     28.80 o
  13   0   8       38.86       18.89      7.55 o
  14   0   8       17.91        6.56      8.59 o
   1   1   8     1497.01     1382.21     14.07 o
   2   1   8      505.87      613.39      6.30 o
   3   1   8     4252.21     4080.87     41.72 o
   4   1   8     1635.64     1880.05     25.31 o
   5   1   8     2590.14     2344.76     27.52 o
   6   1   8      458.10      412.80      9.37 o
   7   1   8     1004.00     1018.61     12.34 o
   8   1   8      391.50      402.31      7.19 o
   9   1   8      171.42      187.84      7.97 o
  10   1   8       62.90       54.65      4.60 o
  11   1   8      409.01      428.92      9.91 o
  12   1   8       10.17        9.18      4.03 o
  13   1   8        2.61       -1.15      4.22 o
  14   1   8        1.88       -4.41      5.47 o
   0   2   8     1582.38     1466.86     18.70 o
   1   2   8      293.90      331.83      4.66 o
   2   2   8     4843.79     5359.51     44.56 o
   3   2   8      374.75      454.09      6.79 o
   4   2   8      123.26      150.40      4.17 o
   5   2   8        4.20        3.34      1.91 o
   6   2   8      203.94      184.74      5.69 o
   7   2   8      128.31      118.91      4.05 o
   8   2   8     1490.87     1538.06     15.57 o
   9   2   8      210.05      217.38      6.18 o
  10   2   8      375.46      392.43      9.09 o
  11   2   8       10.72       10.32      3.68 o
  12   2   8      315.75      284.87      9.82 o
  13   2   8        0.87        3.00      4.14 o
  14   2   8        1.37       -0.24      6.93 o
   1   3   8      141.83       92.03      2.84 o
   2   3   8       11.47       18.46      1.65 o
   3   3   8       47.17       37.08      2.89 o
   4   3   8       36.94       39.45      2.47 o
   5   3   8        3.21        1.85      2.03 o
   6   3   8       23.75       22.66      2.85 o
   7   3   8       39.20       40.81      3.64 o
   8   3   8       50.55       58.38      3.73 o
   9   3   8        7.76       10.85      3.26 o
  10   3   8        4.11        5.53      3.63 o
  11   3   8      326.45      314.67      8.61 o
  12   3   8       61.51       55.57      5.50 o
  13   3   8      103.59       84.12      7.33 o
  14   3   8        9.93       10.45      7.21 o
   0   4   8     8776.39     8875.29     99.65 o
   1   4   8      208.01      246.85      5.01 o
   2   4   8     4275.90     4075.26     34.46 o
   3   4   8      663.17      628.66      8.69 o
   4   4   8     4078.87     4097.24     36.06 o
   5   4   8      368.13      398.79      8.21 o
   6   4   8     1444.16     1449.54     18.59 o
   7   4   8       28.10       21.19      3.88 o
   8   4   8     1059.20     1015.85     17.44 o
   9   4   8      239.79      210.37      6.77 o
  10   4   8      788.49      757.83     12.48 o
  11   4   8       33.02       31.06      4.68 o
  12   4   8      338.76      343.18      9.77 o
  13   4   8        0.52       -4.74      4.74 o
  14   4   8       74.18       54.77      8.58 o
   1   5   8     4302.34     4168.16     57.33 o
   2   5   8       25.08       25.00      2.89 o
   3   5   8     4359.63     4385.32     43.84 o
   4   5   8      301.06      264.37      7.31 o
   5   5   8     2840.51     2922.05     31.25 o
   6   5   8       32.85       34.16      4.07 o
   7   5   8      130.14      122.24      6.64 o
   8   5   8       14.00       19.34      4.83 o
   9   5   8     1867.20     1813.36     23.03 o
  10   5   8        1.64        2.50      3.93 o
  11   5   8     1538.78     1486.59     21.37 o
  12   5   8        2.61       -0.29      5.11 o
  13   5   8      107.11       94.05      7.69 o
   0   6   8       10.58       10.04      3.48 o
   1   6   8       79.03       77.73      6.33 o
   2   6   8      532.62      535.87     11.09 o
   3   6   8       63.74       61.30      4.81 o
   4   6   8     7562.88     7479.56     82.82 o
   5   6   8       45.20       48.69      5.33 o
   6   6   8     1622.39     1649.53     29.00 o
   7   6   8      520.77      520.67     34.17 o
   8   6   8      299.18      316.64     29.64 o
   9   6   8       17.70       23.88      4.70 o
  10   6   8      458.33      514.50     12.11 o
  11   6   8        0.19        0.64      4.85 o
  12   6   8       76.84       66.02      7.08 o
  13   6   8       42.54       36.63      6.68 o
   1   7   8       79.84       87.28      5.61 o
   2   7   8       34.47       37.25      4.61 o
   3   7   8      110.78      125.06      7.20 o
   4   7   8       48.89       56.26      4.02 o
   5   7   8     2305.97     2216.93     40.60 o
   6   7   8       10.90       19.84      5.74 o
   7   7   8      110.16      108.78      8.47 o
   8   7   8       31.69       34.53     14.14 o
   9   7   8       80.98       74.91      9.57 o
  10   7   8        1.29       -5.59      5.73 o
  11   7   8      153.97      166.14      9.96 o
  12   7   8        3.86       -3.66      6.66 o
   0   8   8      113.24      132.30     13.21 o
   1   8   8       17.88       21.21      4.55 o
   2   8   8        4.13       -0.11      3.88 o
   3   8   8        1.62        2.79      3.64 o
   4   8   8      412.85      440.21     11.33 o
   5   8   8      251.52      221.88      7.64 o
   6   8   8      127.96      142.70      7.68 o
   7   8   8       14.38       15.32      6.43 o
   8   8   8      317.26      295.56     13.46 o
   9   8   8        0.94        2.70      5.59 o
  10   8   8      207.54      179.68     10.13 o
  11   8   8       11.61        5.63     12.09 o
   1   9   8      664.98      674.72     19.36 o
   2   9   8        4.73        7.14      4.57 o
   3   9   8     2026.11     1982.67     24.24 o
   4   9   8      114.44      108.64      6.11 o
   5   9   8      942.70      985.65     32.26 o
   6   9   8       86.49       99.28      7.17 o
   7   9   8     1460.36     1419.08     23.87 o
   8   9   8       11.96       10.38      9.74 o
   9   9   8      456.56      458.08     17.16 o
  10   9   8       31.29       23.33      7.32 o
  11   9   8       77.00       57.73      8.64 o
   0  10   8     1328.21     1267.11     39.58 o
   1  10   8       68.00       70.33      8.83 o
   2  10   8      611.84      576.61     14.38 o
   3  10   8        0.24        2.30      4.36 o
   4  10   8      762.59      743.63     12.67 o
   5  10   8       16.89       12.87      5.54 o
   6  10   8      389.62      380.71     15.33 o
   7  10   8        1.36        6.09      5.92 o
   8  10   8      180.89      177.02     12.16 o
   9  10   8       12.30       13.83      7.02 o
   1  11   8      171.32      182.41     14.49 o
   2  11   8        3.49        0.57      8.25 o
   3  11   8      243.85      258.75      8.30 o
   4  11   8       14.77       21.28      5.35 o
   5  11   8      443.27      450.88     13.71 o
   6  11   8       52.91       54.39      9.46 o
   7  11   8      194.40      192.55     23.01 o
   8  11   8       28.13       19.38      7.23 o
   0  12   8       45.01       36.01     12.68 o
   1  12   8        0.34       -7.52      7.52 o
   2  12   8        8.49        9.94      7.86 o
   3  12   8        9.41       11.51      5.71 o
   4  12   8       22.64       18.08      6.70 o
   5  12   8       24.71       18.54      6.80 o
   6  12   8       45.01       57.82      9.51 o
   1  13   8      139.85      169.51     13.26 o
   2  13   8        0.74        1.55      6.51 o
   3  13   8      137.75      141.27     10.03 o
   1   1   9       25.51       59.49      3.70 o
   2   1   9     1779.61     1895.94     23.30 o
   3   1   9      917.86      953.51     13.30 o
   4   1   9      113.05      116.34      4.61 o
   5   1   9      946.88      883.82     16.33 o
   6   1   9       57.04       59.07      4.33 o
   7   1   9     1178.17     1226.81     14.05 o
   8   1   9        0.13        3.91      2.98 o
   9   1   9      534.23      560.58     10.07 o
  10   1   9       59.76       63.75      5.66 o
  11   1   9      278.80      286.67      7.84 o
  12   1   9        7.34        6.13      4.06 o
  13   1   9       47.85       50.34      5.32 o
  14   1   9       32.92       31.30      5.96 o
   0   2   9     9690.64     9682.54    314.87 o
   1   2   9     1945.96     2096.47     18.44 o
   2   2   9     9923.22    10138.30     74.70 o
   3   2   9      712.92      756.42      8.56 o
   4   2   9     4370.48     4553.49     39.81 o
   5   2   9       11.72       20.47     10.58 o
   6   2   9     3834.16     3716.60     50.67 o
   7   2   9      230.79      228.07     10.28 o
   8   2   9     1084.63     1145.90     12.86 o
   9   2   9       25.59       35.18      3.88 o
  10   2   9     1256.27     1237.18     14.70 o
  11   2   9       47.86       46.10      5.36 o
  12   2   9      569.53      611.79     12.53 o
  13   2   9       34.11       28.33      5.44 o
  14   2   9      129.67      125.86      8.74 o
   1   3   9     4076.05     3719.38     46.48 o
   2   3   9     3167.02     3547.12     27.35 o
   3   3   9     3316.87     3264.64     29.00 o
   4   3   9        6.76        6.41      2.83 o
   5   3   9     1790.61     1751.35     22.87 o
   6   3   9       22.28       16.55      3.55 o
   7   3   9      412.12      436.23     12.83 o
   8   3   9     1315.38     1313.85     15.76 o
   9   3   9      578.09      591.36     10.44 o
  10   3   9        0.55        1.35      3.65 o
  11   3   9      673.32      679.68     12.31 o
  12   3   9       95.73      101.10      7.12 o
  13   3   9      222.99      224.76      8.73 o
  14   3   9        9.54        7.36      6.28 o
   0   4   9      825.93      808.37     12.33 o
   1   4   9     1265.60     1360.80     13.66 o
   2   4   9      947.79     1057.83     13.15 o
   3   4   9       16.52       21.06      2.54 o
   4   4   9      924.37      966.28     12.08 o
   5   4   9       67.75       70.55      4.19 o
   6   4   9      132.13      130.69      5.93 o
   7   4   9     2258.24     2276.05     29.44 o
   8   4   9      321.35      287.08     22.57 o
   9   4   9      485.50      457.27     10.12 o
  10   4   9       93.32       82.89      5.45 o
  11   4   9        0.70        0.44      4.09 o
  12   4   9      117.80      114.94      7.85 o
  13   4   9        4.84        1.71      6.34 o
   1   5   9      865.52      899.51     10.76 o
   2   5   9      108.56      128.99      5.62 o
   3   5   9      425.92      482.58      9.46 o
   4   5   9        1.18       -0.82      2.92 o
   5   5   9      317.25      290.89     10.40 o
   6   5   9      139.94      150.00      8.15 o
   7   5   9        0.40       -0.98      3.97 o
   8   5   9      560.39      502.47     12.39 o
   9   5   9        8.37        2.10      3.70 o
  10   5   9       10.19        8.07      4.10 o
  11   5   9        5.17        7.64      4.47 o
  12   5   9        1.61       -5.78      6.32 o
  13   5   9       71.77       81.47      7.53 o
   0   6   9      594.78      632.79     14.07 o
   1   6   9        2.59        1.88      3.01 o
   2   6   9      656.24      646.07     12.46 o
   3   6   9      658.96      686.00     13.15 o
   4   6   9     1112.71     1074.95     17.68 o
   5   6   9      861.99      881.46     27.78 o
   6   6   9     1544.98     1504.39     27.41 o
   7   6   9      605.52      568.25     26.77 o
   8   6   9      219.87      233.88     11.40 o
   9   6   9        0.01        1.52      5.06 o
  10   6   9      470.59      485.53     12.00 o
  11   6   9      126.82      107.18      8.50 o
  12   6   9      173.91      201.93     10.98 o
  13   6   9        6.26        7.18      9.28 o
   1   7   9     2753.70     2815.05     34.88 o
   2   7   9      124.43      112.75      6.42 o
   3   7   9     2996.40     3056.21     42.22 o
   4   7   9     3086.23     3016.64     37.75 o
   5   7   9     2593.76     2486.42     86.75 o
   6   7   9      223.37      206.31     12.91 o
   7   7   9     1325.85     1280.88     26.02 o
   8   7   9       40.79       42.37      7.44 o
   9   7   9      943.01      885.77     28.76 o
  10   7   9       46.68       34.87      6.82 o
  11   7   9      377.34      405.30     14.06 o
  12   7   9        2.62        5.72      6.95 o
   0   8   9      133.22      138.22     13.33 o
   1   8   9      290.99      265.03      9.42 o
   2   8   9      266.18      310.21      9.87 o
   3   8   9        0.00       -2.08      4.33 o
   4   8   9     1174.05     1143.05     19.94 o
   5   8   9     1144.73     1095.51     23.53 o
   6   8   9      495.87      538.78     38.53 o
   7   8   9       23.22        3.49      6.45 o
   8   8   9      490.13      511.61     17.26 o
   9   8   9       31.42       29.36      6.65 o
  10   8   9      284.81      322.44     16.88 o
  11   8   9       18.31       11.55      6.93 o
   1   9   9      806.22      774.95     16.05 o
   2   9   9      252.49      249.13      9.85 o
   3   9   9      240.81      223.21      9.35 o
   4   9   9      164.92      146.17      8.25 o
   5   9   9      156.14      145.68      8.09 o
   6   9   9      170.55      153.97     19.41 o
   7   9   9       19.92       20.30      7.36 o
   8   9   9        2.01        6.50      7.10 o
   9   9   9        1.39        2.37      6.27 o
  10   9   9        0.23       -6.44      6.44 o
   0  10   9      552.39      516.60     25.30 o
   1  10   9       90.30       77.15      9.01 o
   2  10   9       98.89       95.71      9.57 o
   3  10   9        2.62        3.85      5.30 o
   4  10   9        1.38        4.33      5.26 o
   5  10   9      144.18      169.78      8.90 o
   6  10   9       11.80       18.97      7.39 o
   7  10   9        0.57       -6.54      6.54 o
   8  10   9        0.59      -11.78     11.78 o
   9  10   9        3.57        4.44      6.91 o
   1  11   9      734.02      743.36     46.87 o
   2  11   9        0.11        0.16     10.26 o
   3  11   9      600.76      605.08     23.04 o
   4  11   9        5.92        0.45      5.60 o
   5  11   9      487.37      557.80     15.15 o
   6  11   9        6.02        7.28      7.68 o
   7  11   9      346.19      365.58     25.52 o
   0  12   9      716.84      728.28     32.11 o
   1  12   9       25.32       32.29      8.74 o
   2  12   9      387.24      394.62     17.86 o
   3  12   9       49.89       43.38      7.74 o
   4  12   9      362.63      357.90     13.51 o
   5  12   9        7.70        3.87      6.32 o
   1  13   9       41.87       52.03     10.50 o
   2  13   9        6.03        5.69     11.37 o
   0   0  10     3846.01     3901.16     56.69 o
   1   0  10      445.66      501.42      9.04 o
   2   0  10     5102.53     4866.12     49.05 o
   3   0  10     2154.03     2388.23     42.94 o
   4   0  10     6711.87     6942.00    125.94 o
   5   0  10      262.19      226.79     13.01 o
   6   0  10     4525.97     4228.41     56.62 o
   7   0  10      305.98      298.66     21.90 o
   8   0  10     4281.51     4563.82     62.97 o
   9   0  10       52.03       77.00      7.49 o
  10   0  10     3016.83     3108.45     39.87 o
  11   0  10       33.05       21.37      5.73 o
  12   0  10      351.83      364.54     13.03 o
  13   0  10       87.83       76.09      8.24 o
  14   0  10      671.97      726.23     19.25 o
   1   1  10     2392.47     2428.07     26.39 o
   2   1  10      542.33      546.95      6.87 o
   3   1  10     5481.15     5590.11     47.79 o
   4   1  10     1976.16     2113.94     27.49 o
   5   1  10     1958.13     1915.36     34.22 o
   6   1  10        5.06       12.63      3.54 o
   7   1  10      500.32      528.38      9.35 o
   8   1  10       44.12       28.49      4.02 o
   9   1  10      207.81      237.07      7.10 o
  10   1  10      193.92      195.23      6.83 o
  11   1  10       64.08       75.40      5.49 o
  12   1  10       69.43       60.19      5.12 o
  13   1  10      215.07      246.17      9.01 o
  14   1  10        9.70       14.13      5.72 o
   0   2  10     1494.59     1394.73     19.36 o
   1   2  10       98.49       96.22      3.66 o
   2   2  10       25.01       39.75      2.93 o
   3   2  10       25.22       46.07      2.48 o
   4   2  10      194.96      200.07      5.05 o
   5   2  10       48.35       36.21      3.51 o
   6   2  10       37.35       34.98      4.06 o
   7   2  10      233.99      217.98      6.95 o
   8   2  10       19.99       13.37      3.33 o
   9   2  10      728.44      674.74     12.55 o
  10   2  10      104.88      109.68      6.37 o
  11   2  10        0.88       -1.02      4.42 o
  12   2  10       19.72       19.49      5.48 o
  13   2  10        2.42       -4.72      4.72 o
  14   2  10       88.27      110.99      8.67 o
   1   3  10      957.71     1009.03     18.11 o
   2   3  10     1992.20     2109.99     17.52 o
   3   3  10     1415.41     1495.11     15.57 o
   4   3  10        7.18       10.59      2.56 o
   5   3  10      164.87      152.52      5.53 o
   6   3  10       19.76       13.95      3.69 o
   7   3  10     1747.01     1631.65     23.18 o
   8   3  10       60.32       66.74      9.53 o
   9   3  10     1189.23     1174.70     15.37 o
  10   3  10       21.74       18.13      4.10 o
  11   3  10      125.89      129.62      7.22 o
  12   3  10        0.33       -4.98      5.05 o
  13   3  10       13.51       12.86      5.31 o
   0   4  10     2070.04     2160.11     38.39 o
   1   4  10      236.19      247.31      4.89 o
   2   4  10     7175.21     7247.29     67.50 o
   3   4  10      893.89      888.01     12.96 o
   4   4  10     3101.78     3130.27     33.36 o
   5   4  10     1026.32      923.73     18.02 o
   6   4  10     1829.30     1783.69     24.03 o
   7   4  10       25.64       20.89      4.41 o
   8   4  10     2077.78     2102.22     54.04 o
   9   4  10      438.76      429.36     10.35 o
  10   4  10      185.50      195.96      6.98 o
  11   4  10       43.87       42.00      5.05 o
  12   4  10      376.95      399.48     11.63 o
  13   4  10       57.82       67.45      8.46 o
   1   5  10     2451.20     2456.23     24.82 o
   2   5  10      689.26      708.61     12.85 o
   3   5  10     2386.47     2394.21     29.73 o
   4   5  10      177.13      175.73      9.86 o
   5   5  10     1622.18     1614.75     27.34 o
   6   5  10      370.85      341.03     20.96 o
   7   5  10     3489.81     3318.28     50.91 o
   8   5  10        6.99        4.28      5.53 o
   9   5  10     1008.75     1034.95     19.24 o
  10   5  10       14.00       15.18      4.82 o
  11   5  10      255.63      282.14     10.00 o
  12   5  10        2.59       -3.74      5.14 o
  13   5  10      375.18      374.50     23.43 o
   0   6  10      474.49      437.12     11.70 o
   1   6  10       89.72       80.73      5.13 o
   2   6  10      859.31      863.92     23.63 o
   3   6  10       55.81       58.34      4.93 o
   4   6  10      239.04      244.11      8.94 o
   5   6  10      514.13      508.49     28.21 o
   6   6  10      282.28      267.18     26.66 o
   7   6  10       21.50       12.97      5.74 o
   8   6  10      497.56      497.29     15.88 o
   9   6  10       20.97       34.99      6.11 o
  10   6  10        2.97        3.79      4.79 o
  11   6  10        6.96        9.67      5.33 o
  12   6  10       95.16       94.70      9.56 o
   1   7  10       12.00       12.75      3.98 o
   2   7  10       49.43       42.69      4.90 o
   3   7  10      331.50      295.95      9.49 o
   4   7  10      357.00      361.47     10.66 o
   5   7  10     1287.54     1242.06     42.59 o
   6   7  10      322.68      305.20     14.29 o
   7   7  10        0.05       -3.31      5.48 o
   8   7  10       60.30       56.41     11.44 o
   9   7  10        4.69        6.59      5.84 o
  10   7  10       20.92       24.67      5.74 o
  11   7  10        0.15       -3.55      6.10 o
  12   7  10       15.26       27.17     13.76 o
   0   8  10      205.17      183.02     15.61 o
   1   8  10       51.59       52.35      5.45 o
   2   8  10      222.91      206.66      8.54 o
   3   8  10       14.93       14.93      5.17 o
   4   8  10     1014.53     1012.44     22.83 o
   5   8  10      131.73      147.01      9.58 o
   6   8  10      840.58      784.41     20.02 o
   7   8  10       82.60       79.30      8.85 o
   8   8  10      186.29      180.69     11.49 o
   9   8  10       37.89       31.43     10.70 o
  10   8  10      142.52      138.17      9.73 o
  11   8  10       33.35       43.30      7.91 o
   1   9  10     2440.74     2369.99     40.98 o
   2   9  10       41.49       39.01      8.91 o
   3   9  10     1222.89     1216.29     21.50 o
   4   9  10        0.99       -4.86      4.86 o
   5   9  10     1494.88     1501.97     29.94 o
   6   9  10      335.19      316.80     14.07 o
   7   9  10      183.37      197.88     25.77 o
   8   9  10       96.26      116.41     12.28 o
   9   9  10      413.07      428.20     14.68 o
  10   9  10        4.89        5.27      6.70 o
   0  10  10     1153.07     1082.29     37.65 o
   1  10  10        0.54       -0.16     13.32 o
   2  10  10      940.22      927.74     19.06 o
   3  10  10       54.19       51.97     11.00 o
   4  10  10      306.45      318.82     11.93 o
   5  10  10       21.27       23.48      7.61 o
   6  10  10        5.61        3.57      6.96 o
   7  10  10       53.58       50.48      8.89 o
   8  10  10      153.96      171.34     12.29 o
   1  11  10       36.93       35.47      8.51 o
   2  11  10        0.54        0.72      7.61 o
   3  11  10      110.34      120.56      8.75 o
   4  11  10        0.16        2.85      5.18 o
   5  11  10       67.04       90.84     16.79 o
   6  11  10      124.31      132.19     11.69 o
   7  11  10       11.62       21.66      8.78 o
   0  12  10      301.19      299.89     22.73 o
   1  12  10       41.96       29.98      9.31 o
   2  12  10       33.00       32.11      9.28 o
   3  12  10        9.93       10.91      6.83 o
   4  12  10        8.80       14.28      6.86 o
   5  12  10        5.89        7.97     12.86 o
   1   1  11       92.82       73.08      3.31 o
   2   1  11      223.05      203.39      3.87 o
   3   1  11      179.84      142.49      5.65 o
   4   1  11     1199.47     1224.24     31.16 o
   5   1  11     1511.36     1508.50     24.16 o
   6   1  11        1.35        2.24      3.25 o
   7   1  11      760.22      758.87     12.21 o
   8   1  11      286.75      246.47      7.61 o
   9   1  11       94.75       82.23      4.89 o
  10   1  11      395.37      357.57     12.07 o
  11   1  11      172.45      182.75      7.96 o
  12   1  11        5.54       13.91      4.93 o
  13   1  11       54.46       51.90      6.63 o
   0   2  11     5421.46     5582.05     62.31 o
   1   2  11       24.03       20.09      2.55 o
   2   2  11     4822.52     4801.04     47.43 o
   3   2  11      106.60      113.11      4.65 o
   4   2  11     6101.46     6424.80     60.17 o
   5   2  11        4.07       -1.12      2.91 o
   6   2  11     3155.44     3059.25     36.09 o
   7   2  11      121.40      122.23     12.89 o
   8   2  11     1447.57     1363.33     23.85 o
   9   2  11      575.35      536.74     11.31 o
  10   2  11      735.43      714.44     13.76 o
  11   2  11       50.61       55.54      5.89 o
  12   2  11      219.81      201.85      8.96 o
  13   2  11      114.35      114.64      7.09 o
   1   3  11     2220.83     2083.37     25.61 o
   2   3  11      945.96      903.82     17.98 o
   3   3  11     3318.95     3246.07     33.52 o
   4   3  11      204.27      167.32      5.41 o
   5   3  11     1183.85     1212.12     17.47 o
   6   3  11        2.85        3.64      4.17 o
   7   3  11     1190.28     1156.36     18.54 o
   8   3  11       20.18       15.06      6.50 o
   9   3  11      963.86      951.80     13.75 o
  10   3  11       20.09       14.84      4.68 o
  11   3  11      584.68      589.88     13.24 o
  12   3  11      155.77      164.57      8.32 o
  13   3  11      202.21      212.94      9.80 o
   0   4  11     1051.16     1080.63     17.38 o
   1   4  11      274.67      294.41      7.90 o
   2   4  11     1211.40     1238.33     29.07 o
   3   4  11     1510.15     1443.33     19.78 o
   4   4  11     1014.81     1049.37     16.28 o
   5   4  11       28.48       33.81      4.82 o
   6   4  11      196.08      225.28     11.37 o
   7   4  11        0.70        0.13      4.87 o
   8   4  11      516.75      480.69     28.02 o
   9   4  11       13.22       15.61      4.02 o
  10   4  11      785.01      800.68     13.34 o
  11   4  11        5.97        6.15      5.03 o
  12   4  11       51.95       57.52      6.66 o
  13   4  11       16.43       18.18      6.07 o
   1   5  11       27.10       35.38      2.98 o
   2   5  11       65.71       65.14      5.46 o
   3   5  11      652.58      658.50     12.53 o
   4   5  11      102.09       98.86      5.69 o
   5   5  11       13.07       18.60      4.97 o
   6   5  11      304.04      291.85     14.03 o
   7   5  11      150.37      141.53      8.69 o
   8   5  11       16.44       16.70      6.11 o
   9   5  11       40.17       46.98      6.55 o
  10   5  11        7.43        8.47      4.79 o
  11   5  11       24.39       25.58      5.53 o
  12   5  11        2.46        5.12      5.61 o
   0   6  11      383.37      332.90     10.43 o
   1   6  11       15.20       15.00      3.87 o
   2   6  11     1187.08     1147.43     18.13 o
   3   6  11      273.19      270.97      8.74 o
   4   6  11      417.48      439.42     11.11 o
   5   6  11       43.19       39.54      5.79 o
   6   6  11       17.85       14.21      5.53 o
   7   6  11      391.77      421.76     23.76 o
   8   6  11      359.93      325.36     13.24 o
   9   6  11       20.40       12.43      6.52 o
  10   6  11       53.05       47.91      5.88 o
  11   6  11        5.03        1.81      5.38 o
  12   6  11       15.32       18.02      6.96 o
   1   7  11     3057.88     3028.00     37.46 o
   2   7  11        2.87        1.27      3.97 o
   3   7  11     2115.23     2103.88     29.02 o
   4   7  11       34.81       38.87      7.26 o
   5   7  11     1255.61     1218.76     24.51 o
   6   7  11      462.37      463.06     14.76 o
   7   7  11      391.68      374.11     14.17 o
   8   7  11        0.05        0.08      6.11 o
   9   7  11      612.66      632.13     19.28 o
  10   7  11       43.55       34.13      6.18 o
  11   7  11      164.11      163.43     18.62 o
   0   8  11      392.40      354.90     20.57 o
   1   8  11       10.33       10.60      4.54 o
   2   8  11      747.60      748.76     15.49 o
   3   8  11       39.24       31.23      7.85 o
   4   8  11      626.11      623.18     14.86 o
   5   8  11      203.45      219.13     11.32 o
   6   8  11      194.01      188.96     10.78 o
   7   8  11       28.84       20.44      8.02 o
   8   8  11      271.08      271.11     13.39 o
   9   8  11       34.61       30.81     12.54 o
  10   8  11      189.39      221.58     11.30 o
   1   9  11      841.78      812.69     17.07 o
   2   9  11       45.85       55.66      6.40 o
   3   9  11      360.58      337.97     11.43 o
   4   9  11      152.94      144.93      8.46 o
   5   9  11      130.22      140.01     15.83 o
   6   9  11      316.56      269.51     15.73 o
   7   9  11       39.92       35.94      7.98 o
   8   9  11        3.86       13.17      7.70 o
   9   9  11        5.37       12.46      9.02 o
   0  10  11      156.97      130.86     16.13 o
   1  10  11       10.27       15.70      7.70 o
   2  10  11       28.47       26.17      6.05 o
   3  10  11       45.27       46.56      6.88 o
   4  10  11       23.78       27.83      6.33 o
   5  10  11      332.18      340.00     15.19 o
   6  10  11       20.75       14.75      7.84 o
   7  10  11        9.18        3.43      7.57 o
   8  10  11       55.27       61.47      9.94 o
   1  11  11      176.52      189.77     13.41 o
   2  11  11        0.71        3.94      7.82 o
   3  11  11      491.16      519.15     20.96 o
   4  11  11       15.89       19.40      6.78 o
   5  11  11      426.80      461.84     17.87 o
   6  11  11       34.51       24.18      8.72 o
   0  12  11       39.52       61.06     14.49 o
   1  12  11        8.47       15.59      9.42 o
   2  12  11      232.67      240.46     15.33 o
   3  12  11       72.65      105.62     24.95 o
   0   0  12     4402.92     4164.16     61.59 o
   1   0  12      134.41      165.73      6.16 o
   2   0  12     2849.48     2728.88     30.87 o
   3   0  12       34.56       58.14      4.76 o
   4   0  12     2263.35     2243.26     57.82 o
   5   0  12      277.95      282.39     15.05 o
   6   0  12     2070.58     2048.05     48.37 o
   7   0  12      823.93      786.74     17.63 o
   8   0  12      945.79     1050.46     26.15 o
   9   0  12     1249.85     1188.43     29.15 o
  10   0  12       13.47       11.35      6.61 o
  11   0  12      158.17      128.38     10.40 o
  12   0  12      515.14      477.63     37.11 o
  13   0  12      105.11       98.88     11.19 o
   1   1  12     5609.49     5703.62     46.70 o
   2   1  12       62.14       95.68      5.28 o
   3   1  12      294.17      260.53      6.14 o
   4   1  12       77.95       80.50      6.38 o
   5   1  12      449.73      454.66     11.51 o
   6   1  12        0.76       -1.43      2.18 o
   7   1  12      255.50      250.15      7.24 o
   8   1  12       33.08       32.02      4.23 o
   9   1  12        6.64       11.58      4.24 o
  10   1  12       78.31       92.69      8.64 o
  11   1  12       58.42       64.80      7.22 o
  12   1  12       24.96       15.19      5.15 o
  13   1  12      175.80      208.85      8.70 o
   0   2  12      246.21      237.80     10.54 o
   1   2  12        0.26       -2.91      2.91 o
   2   2  12      125.14      109.02      4.96 o
   3   2  12      724.67      792.07     13.81 o
   4   2  12      272.50      262.74      6.38 o
   5   2  12      139.30      130.20      5.85 o
   6   2  12      571.57      569.56     11.71 o
   7   2  12       59.89       64.47      5.35 o
   8   2  12        2.67        5.42      3.66 o
   9   2  12      200.74      180.40      7.27 o
  10   2  12       24.17       19.86      4.89 o
  11   2  12       47.30       53.35      5.99 o
  12   2  12       66.67       68.42      8.17 o
  13   2  12       21.41       29.30      6.03 o
   1   3  12      330.15      336.28     10.96 o
   2   3  12       49.08       47.92      9.00 o
   3   3  12       10.35        4.25      2.61 o
   4   3  12      102.82      101.45      5.25 o
   5   3  12      506.40      514.13     12.64 o
   6   3  12       63.32       53.78      7.66 o
   7   3  12      366.71      410.80     10.70 o
   8   3  12      589.47      538.19     12.85 o
   9   3  12      245.31      244.34      9.53 o
  10   3  12        5.12        6.99      5.15 o
  11   3  12       22.48       23.23      5.35 o
  12   3  12        3.16        8.72      5.65 o
  13   3  12        0.95       -4.57      5.79 o
   0   4  12     5099.37     5327.87    144.70 o
   1   4  12      306.46      339.52      5.86 o
   2   4  12      649.36      655.01     11.26 o
   3   4  12        3.81        2.13      2.83 o
   4   4  12       55.94       84.95      5.10 o
   5   4  12      894.01      810.06     16.98 o
   6   4  12      490.77      493.49     13.52 o
   7   4  12      192.60      187.80      9.84 o
   8   4  12     1739.01     1668.07     46.76 o
   9   4  12       13.13       13.75      4.69 o
  10   4  12      601.72      594.20     14.84 o
  11   4  12       33.77       38.57      6.60 o
  12   4  12      276.55      300.23     12.69 o
   1   5  12     3105.62     3240.57     31.58 o
   2   5  12        1.31       -0.64      3.21 o
   3   5  12       50.40       51.11      4.61 o
   4   5  12      312.63      324.39      9.29 o
   5   5  12     1904.74     1836.40     30.30 o
   6   5  12       10.64       19.74      5.32 o
   7   5  12     2688.27     2656.06     55.09 o
   8   5  12        2.22        1.81      5.45 o
   9   5  12      480.34      479.52     27.08 o
  10   5  12        2.26       -1.04      4.84 o
  11   5  12      288.78      304.91     11.68 o
  12   5  12        2.96        8.82      6.78 o
   0   6  12     4837.47     4886.55     64.92 o
   1   6  12        0.01       -3.51      3.51 o
   2   6  12      370.88      434.32     10.62 o
   3   6  12      102.11      124.67      6.65 o
   4   6  12       17.24       20.96      5.67 o
   5   6  12       71.03       81.89      7.22 o
   6   6  12     1679.66     1631.06     29.40 o
   7   6  12      158.53      143.38      9.20 o
   8   6  12      412.63      428.44     15.26 o
   9   6  12        4.34       -2.44      6.36 o
  10   6  12      132.36      144.86     11.51 o
  11   6  12        0.45       -6.20      6.20 o
   1   7  12      101.16      102.39      6.32 o
   2   7  12      241.29      228.96      8.84 o
   3   7  12      145.13      153.91     10.05 o
   4   7  12        7.05        3.22      4.58 o
   5   7  12       33.66       36.91      6.67 o
   6   7  12       67.45       79.77      7.95 o
   7   7  12      492.18      472.38     15.99 o
   8   7  12        2.50       -2.33      6.42 o
   9   7  12       11.37        9.99      8.78 o
  10   7  12        4.54       -5.05      6.01 o
  11   7  12       25.03       29.30      6.42 o
   0   8  12        8.13       17.41      9.40 o
   1   8  12        0.25        1.09      4.37 o
   2   8  12      238.16      215.60      9.10 o
   3   8  12      180.77      159.60      8.21 o
   4   8  12      465.23      466.10     13.04 o
   5   8  12      249.56      223.25     11.68 o
   6   8  12       47.61       35.76      7.52 o
   7   8  12       21.94       29.49      7.47 o
   8   8  12       72.11       70.71      8.88 o
   9   8  12        7.16       14.14      7.63 o
  10   8  12       10.29        3.12      6.64 o
   1   9  12     1209.91     1195.07     21.52 o
   2   9  12       12.30        3.42      5.20 o
   3   9  12      718.38      789.34     17.15 o
   4   9  12      101.71      100.87      7.96 o
   5   9  12     1207.76     1191.17     26.76 o
   6   9  12      162.23      143.07     10.64 o
   7   9  12      862.60      901.74     23.50 o
   8   9  12        3.81       -2.64      7.19 o
   9   9  12      207.07      240.41     13.93 o
   0  10  12      473.30      466.35     25.90 o
   1  10  12       39.85       41.91      9.04 o
   2  10  12      425.88      411.46     13.34 o
   3  10  12      232.46      237.11     10.77 o
   4  10  12      777.61      829.93     22.54 o
   5  10  12       58.47       40.78     14.57 o
   6  10  12     1409.70     1400.51     57.01 o
   7  10  12       77.75       92.81     11.32 o
   1  11  12      276.00      283.94     15.85 o
   2  11  12        0.78        5.97      8.25 o
   3  11  12      118.38      127.27      9.43 o
   4  11  12       38.20       46.33      7.66 o
   5  11  12      162.76      153.03     12.09 o
   0  12  12       41.98       44.30     13.96 o
   1  12  12        7.60        8.85      8.81 o
   1   1  13     2409.91     2418.55     23.40 o
   2   1  13       16.55        8.48      2.37 o
   3   1  13      337.95      300.37      7.32 o
   4   1  13      285.28      309.59     14.07 o
   5   1  13      397.63      431.64     13.71 o
   6   1  13       12.54        4.61      3.62 o
   7   1  13       92.39      104.42      9.07 o
   8   1  13       19.05       27.06      4.96 o
   9   1  13      526.47      541.11     15.25 o
  10   1  13       10.79       16.98      4.79 o
  11   1  13      365.38      395.57     11.33 o
  12   1  13        4.50        1.89      5.38 o
   0   2  13     7101.48     7182.14    102.48 o
   1   2  13      630.47      639.06     14.20 o
   2   2  13     4974.17     5220.83     61.78 o
   3   2  13        0.27        0.96      5.12 o
   4   2  13     3915.40     3991.09     44.33 o
   5   2  13      104.60      120.23      5.70 o
   6   2  13     1680.24     1736.39     23.78 o
   7   2  13       13.62        1.64      3.94 o
   8   2  13     2568.76     2645.01     33.77 o
   9   2  13      254.90      273.84      8.71 o
  10   2  13      756.08      795.92     15.06 o
  11   2  13       80.32       86.06      6.69 o
  12   2  13      502.15      552.00     13.77 o
   1   3  13     1230.46     1246.26     44.56 o
   2   3  13       57.49       51.19      6.39 o
   3   3  13      432.10      426.94     11.23 o
   4   3  13       11.18       18.80      3.68 o
   5   3  13     2456.71     2531.99     37.32 o
   6   3  13        6.11        2.41      4.69 o
   7   3  13     1253.46     1277.01     24.40 o
   8   3  13      198.97      170.54      9.79 o
   9   3  13      930.59      912.98     17.60 o
  10   3  13      105.26       99.30      7.84 o
  11   3  13      495.03      547.58     17.70 o
  12   3  13        4.44        3.97      6.74 o
   0   4  13       67.21       65.68      5.64 o
   1   4  13      129.14      126.56      6.30 o
   2   4  13        3.71        8.22      4.62 o
   3   4  13       21.41       24.09      5.09 o
   4   4  13      106.53      124.01      6.18 o
   5   4  13       45.06       42.84      5.46 o
   6   4  13      848.56      859.61     18.83 o
   7   4  13       35.05       39.48      6.17 o
   8   4  13      231.09      267.79     14.33 o
   9   4  13        0.49        1.30      6.14 o
  10   4  13       64.23       72.44      7.31 o
  11   4  13        0.06       -0.77      5.54 o
  12   4  13      115.44      142.08      9.80 o
   1   5  13       66.05       71.52      3.64 o
   2   5  13      602.96      593.58     12.62 o
   3   5  13      220.19      209.64      9.64 o
   4   5  13      898.18      885.53     15.80 o
   5   5  13       54.98       47.43      6.02 o
   6   5  13      218.02      208.30      9.92 o
   7   5  13      131.33      150.64      9.23 o
   8   5  13       16.19       13.14      6.26 o
   9   5  13      107.03      107.55      9.19 o
  10   5  13        0.03       -4.56      4.56 o
  11   5  13       35.02       24.42      6.73 o
   0   6  13     2805.19     2864.64     61.58 o
   1   6  13       34.09       30.90      4.58 o
   2   6  13     1716.32     1681.94     24.09 o
   3   6  13       41.17       24.38      4.67 o
   4   6  13     1701.17     1694.41     25.01 o
   5   6  13        0.86       -3.17      5.96 o
   6   6  13      420.24      432.25     14.20 o
   7   6  13       36.18       32.17      6.92 o
   8   6  13      295.03      297.74     13.58 o
   9   6  13        7.65        4.98      8.08 o
  10   6  13       26.20       30.96      6.08 o
  11   6  13        8.45        9.00      5.87 o
   1   7  13     2457.28     2446.61     32.53 o
   2   7  13       74.70       61.70      5.87 o
   3   7  13     2415.04     2340.49     31.97 o
   4   7  13        7.30        8.14      4.70 o
   5   7  13     1041.25     1010.15     35.87 o
   6   7  13       38.14       28.71      6.65 o
   7   7  13     1006.52     1009.82     23.50 o
   8   7  13       52.81       57.55      8.55 o
   9   7  13       81.74       78.15      9.28 o
  10   7  13       79.18       63.98      8.07 o
   0   8  13      758.26      796.40     32.35 o
   1   8  13       34.98       25.03      5.32 o
   2   8  13      465.70      459.63     12.65 o
   3   8  13       32.44       34.56      6.15 o
   4   8  13       25.86       35.27      5.93 o
   5   8  13        0.00       -1.79      6.09 o
   6   8  13      157.06      192.01     11.25 o
   7   8  13       96.44      115.77      9.80 o
   8   8  13       36.96       44.48      8.60 o
   9   8  13        0.70       -1.53      6.99 o
   1   9  13       73.72       63.75      6.86 o
   2   9  13      126.67      143.33      8.29 o
   3   9  13      109.24      116.55     10.18 o
   4   9  13        8.03        5.87      5.74 o
   5   9  13       20.19        3.18      7.05 o
   6   9  13      170.93      177.28     11.66 o
   7   9  13       51.30       75.19     16.37 o
   8   9  13        2.39       -2.18      7.37 o
   0  10  13        3.67        7.20     10.84 o
   1  10  13        1.93       -9.48      9.48 o
   2  10  13        0.73        8.22      5.91 o
   3  10  13        6.71        8.77      6.08 o
   4  10  13      133.49      116.43      9.07 o
   5  10  13        1.35       -9.58     12.56 o
   6  10  13       90.86       73.43     10.11 o
   1  11  13      372.53      417.61     18.86 o
   2  11  13       10.07       16.02      9.44 o
   3  11  13      248.31      266.47     12.12 o
   4  11  13        2.61        2.77      6.63 o
   0   0  14     8413.73     8763.84    121.85 o
   1   0  14      385.20      432.25     16.67 o
   2   0  14     4589.61     4846.37     56.99 o
   3   0  14      223.35      202.74     13.51 o
   4   0  14     2344.85     2324.07     52.80 o
   5   0  14       59.24        2.24      2.60 o
   6   0  14     1884.35     1866.71     46.83 o
   7   0  14      514.86      440.49     13.63 o
   8   0  14     1970.89     1956.69     33.70 o
   9   0  14      108.26       65.86      8.54 o
  10   0  14       23.75       17.18      7.13 o
  11   0  14      161.40      135.32     18.73 o
  12   0  14      288.77      288.61     26.05 o
   1   1  14     4244.15     4285.73     46.34 o
   2   1  14      810.31      842.45     17.20 o
   3   1  14      766.48      749.19     15.08 o
   4   1  14      402.32      431.48     11.46 o
   5   1  14      737.97      706.64     30.81 o
   6   1  14       34.49       36.55      4.77 o
   7   1  14     1666.12     1548.20     52.59 o
   8   1  14       17.23       14.52      4.16 o
   9   1  14      433.35      410.64     10.52 o
  10   1  14       45.14       45.90      5.73 o
  11   1  14       12.38        4.84      5.07 o
  12   1  14       20.35       22.24      6.10 o
   0   2  14      363.11      341.58     17.85 o
   1   2  14      539.27      589.39     16.19 o
   2   2  14     1203.37     1186.16     50.27 o
   3   2  14       43.65       33.49      6.27 o
   4   2  14       63.77       71.12      5.24 o
   5   2  14        3.96        4.22      4.10 o
   6   2  14      173.11      167.63      8.55 o
   7   2  14       32.04       23.18      5.84 o
   8   2  14      417.73      420.82     11.53 o
   9   2  14        7.29        4.68      5.12 o
  10   2  14       22.82       22.78      5.22 o
  11   2  14       47.38       44.92      7.93 o
  12   2  14        2.90        1.34      5.41 o
   1   3  14       35.97       45.62     11.28 o
   2   3  14     1065.11     1071.81     34.05 o
   3   3  14      265.10      240.37      7.63 o
   4   3  14      109.43      103.12      5.53 o
   5   3  14     1319.57     1208.05     36.46 o
   6   3  14       85.44       76.78      6.63 o
   7   3  14       83.20       70.19     16.77 o
   8   3  14        0.84        4.19      5.58 o
   9   3  14       24.31       24.00      5.49 o
  10   3  14        2.41        1.41      5.48 o
  11   3  14        7.30        8.70      6.15 o
  12   3  14       22.02       19.52      6.98 o
   0   4  14      440.50      491.29      9.91 o
   1   4  14       34.72       29.98      2.36 o
   2   4  14       44.59       51.80      3.80 o
   3   4  14      341.05      325.50      8.37 o
   4   4  14     1106.57     1145.20     18.07 o
   5   4  14       11.90        7.30      4.63 o
   6   4  14     1194.09     1152.75     22.61 o
   7   4  14        0.22       -2.71      4.96 o
   8   4  14     1622.97     1537.90     29.32 o
   9   4  14       31.32       41.70      7.83 o
  10   4  14      517.98      524.91     14.37 o
  11   4  14       92.50      122.07      8.99 o
   1   5  14     1612.24     1601.16     18.17 o
   2   5  14       59.94       58.38      5.22 o
   3   5  14     1937.38     1912.49     26.06 o
   4   5  14       22.91       37.16      4.97 o
   5   5  14     1015.37     1027.28     20.87 o
   6   5  14       92.74       88.06      7.67 o
   7   5  14      781.36      827.06     19.97 o
   8   5  14       13.44       20.54      6.77 o
   9   5  14      624.42      600.71     18.61 o
  10   5  14        8.62       13.03      5.88 o
  11   5  14       88.25       91.82      8.70 o
   0   6  14     1573.97     1646.41     27.72 o
   1   6  14       27.30       21.18      4.65 o
   2   6  14     1932.09     1882.09     30.55 o
   3   6  14        1.15       -3.60      4.07 o
   4   6  14      258.05      284.54      9.88 o
   5   6  14       38.14       46.60      6.54 o
   6   6  14      176.85      213.85     10.75 o
   7   6  14        1.91        6.66      6.12 o
   8   6  14      327.89      370.00     20.89 o
   9   6  14       16.68       15.67      7.26 o
  10   6  14       54.85       49.25      6.50 o
   1   7  14        6.81        4.36      4.52 o
   2   7  14      248.47      216.03      8.85 o
   3   7  14        0.08        0.64      4.33 o
   4   7  14       89.82       74.00      6.70 o
   5   7  14        7.23        9.31      5.94 o
   6   7  14        7.14        8.41      6.17 o
   7   7  14        7.96       13.14      6.72 o
   8   7  14      155.21      191.48     11.85 o
   9   7  14        0.54        7.53      7.79 o
   0   8  14      174.99      167.20     16.65 o
   1   8  14       60.15       48.63      6.11 o
   2   8  14       80.99       97.01      7.52 o
   3   8  14       17.89       25.00      5.79 o
   4   8  14       97.56       92.30      7.37 o
   5   8  14      114.52      115.56      9.40 o
   6   8  14        9.75       11.20     12.98 o
   7   8  14        0.62       -1.53      6.47 o
   8   8  14       16.79       24.96      8.37 o
   1   9  14      470.49      546.27     20.68 o
   2   9  14       68.72       65.78      6.95 o
   3   9  14      638.12      679.42     16.56 o
   4   9  14       39.88       44.35      6.79 o
   5   9  14       14.36       14.38      7.44 o
   6   9  14        3.62       11.51      7.44 o
   7   9  14      521.95      583.98     20.54 o
   0  10  14      312.56      349.88     24.33 o
   1  10  14        2.45       -0.63      8.02 o
   2  10  14      336.10      342.59     13.03 o
   3  10  14       38.66       52.39      7.56 o
   4  10  14       22.72       28.34      7.04 o
   5  10  14       73.57       70.51     10.04 o
   1  11  14      107.59      108.69     18.33 o
   2  11  14       32.94       57.65     10.46 o
   1   1  15       93.26       93.12      6.53 o
   2   1  15      565.23      612.30     17.62 o
   4   1  15       60.98       79.91     10.52 o
   5   1  15       33.14       32.33      9.24 o
   6   1  15       13.35        5.53      9.88 o
   7   1  15       40.81       39.61      5.36 o
   8   1  15       13.24       16.43      4.76 o
   9   1  15      101.54      121.54      6.63 o
  10   1  15       51.00       52.68      6.02 o
  11   1  15       10.94       12.67      5.54 o
   0   2  15     1757.73     1840.80     45.58 o
   1   2  15      352.92      306.56     38.19 o
   2   2  15      794.21      837.92     28.39 o
   3   2  15      131.05      138.74     13.05 o
   4   2  15     1722.78     1693.16     26.47 o
   5   2  15       76.58       75.07      7.44 o
   6   2  15      935.12      990.95     20.20 o
   7   2  15        0.50        5.87      6.50 o
   8   2  15      958.68      938.43     20.89 o
   9   2  15       25.08        7.00      5.20 o
  10   2  15      101.89      102.07      7.83 o
  11   2  15      128.38      117.25      8.82 o
   1   3  15      330.43      358.37     13.87 o
   2   3  15      739.35      768.41     19.84 o
   3   3  15      247.62      255.64      7.37 o
   4   3  15      176.06      189.77      9.56 o
   5   3  15      225.91      219.79      9.11 o
   6   3  15       12.59       25.32      5.45 o
   7   3  15      943.64      932.56     29.12 o
   8   3  15       82.83       83.96     18.43 o
   9   3  15      525.23      549.25     13.88 o
  10   3  15        1.81        7.86      5.87 o
  11   3  15       65.85       68.50      7.93 o
   0   4  15      360.82      416.04      9.99 o
   1   4  15       69.60       61.28      7.22 o
   2   4  15       76.38       76.12      5.33 o
   3   4  15       65.95       62.46      4.61 o
   4   4  15       19.13       12.93      4.03 o
   5   4  15       76.97       74.96      6.36 o
   6   4  15      177.93      191.53      9.87 o
   7   4  15        4.26       -5.57      5.57 o
   8   4  15      198.78      221.51     23.33 o
   9   4  15       37.08       48.05      7.97 o
  10   4  15      165.52      190.24      9.82 o
  11   4  15        8.17       10.82      6.46 o
   1   5  15      380.42      371.09     11.22 o
   2   5  15        4.02        5.75      3.73 o
   3   5  15        2.88        1.10      3.92 o
   4   5  15        3.61       -2.65      4.06 o
   5   5  15      156.45      147.35      8.35 o
   6   5  15       55.51       50.82      6.88 o
   7   5  15        5.97        5.22      6.09 o
   8   5  15       26.78       17.88      6.72 o
   9   5  15      156.68      168.97     11.25 o
  10   5  15        0.53        4.76      5.81 o
   0   6  15     2287.98     2196.76     34.54 o
   1   6  15       34.22       44.05      5.13 o
   2   6  15      659.63      696.59     19.95 o
   3   6  15        1.30        0.10      4.22 o
   4   6  15      551.14      550.31     13.43 o
   5   6  15       18.24       21.64      5.98 o
   6   6  15      153.10      168.67     13.79 o
   7   6  15       29.89       16.73     10.00 o
   8   6  15       53.21       56.08      8.23 o
   9   6  15        0.28        3.32      6.93 o
   1   7  15     2355.16     2340.73     32.17 o
   2   7  15        3.32       -4.80      4.80 o
   3   7  15     1119.32     1160.86     23.38 o
   4   7  15       93.16      101.39      7.38 o
   5   7  15      828.66      880.34     21.14 o
   6   7  15      249.04      225.17     11.80 o
   7   7  15      290.16      282.66     19.29 o
   8   7  15        0.41       -5.93      6.93 o
   0   8  15      664.23      733.08     32.83 o
   1   8  15       19.36       16.98      5.45 o
   2   8  15      657.16      704.79     16.13 o
   3   8  15       73.56       58.14      6.80 o
   4   8  15      247.30      285.54     11.10 o
   5   8  15      243.48      248.81     12.78 o
   6   8  15      438.63      429.75     16.04 o
   7   8  15       51.81       61.98      9.06 o
   1   9  15       57.12       62.51     10.40 o
   2   9  15        0.04       -0.09      5.55 o
   3   9  15      114.74      134.34     10.52 o
   4   9  15      156.74      145.81     14.85 o
   5   9  15      428.01      447.85     16.95 o
   6   9  15      110.51      132.94     25.99 o
   0  10  15        8.43       11.64     12.88 o
   1  10  15       14.53        7.02      8.53 o
   2  10  15        1.48       -1.92      6.15 o
   3  10  15        1.18        0.97      6.20 o
   4  10  15        9.02        7.11      6.80 o
   5   0  16       17.50       15.05      8.52 o
   6   0  16      620.05        1.88      3.72 o
   7   0  16       87.30       66.95      8.18 o
   8   0  16      254.97      258.29     11.93 o
   9   0  16      132.05      141.34     10.18 o
  10   0  16     1561.23     1553.82     49.42 o
  11   0  16      175.35      194.90     24.37 o
   1   1  16     1407.84     1435.84     29.39 o
   2   1  16        8.67       15.20      7.96 o
   3   1  16      559.12      418.26     19.38 o
   4   1  16       92.61       45.42      8.52 o
   5   1  16      903.47      957.92     32.12 o
   6   1  16        8.13       20.93      5.53 o
   7   1  16      698.92      760.36     18.50 o
   8   1  16        4.40        4.52      5.53 o
   9   1  16      721.71      723.76     36.76 o
  10   1  16       98.73      103.88      7.84 o
  11   1  16      127.53      129.34      8.96 o
   0   2  16      408.20      273.73     15.53 o
   2   2  16        0.79       -2.75      2.75 o
   3   2  16       45.45       56.14     10.04 o
   4   2  16      180.10      165.40      7.47 o
   5   2  16      112.62       99.92      7.26 o
   6   2  16      354.02      359.75     11.97 o
   7   2  16        2.70        6.80      6.34 o
   8   2  16       55.73       61.70      6.11 o
   9   2  16       10.40        8.97      5.30 o
  10   2  16      126.06      119.44      8.55 o
   1   3  16     1547.91     1500.97     29.70 o
   2   3  16       13.77       19.48      6.72 o
   3   3  16      851.21      834.11     16.60 o
   4   3  16      143.93      115.06      6.23 o
   5   3  16       35.75       45.43      5.52 o
   6   3  16       49.08       42.96      6.18 o
   7   3  16        6.06        5.49      5.68 o
   8   3  16       18.68       31.47      7.08 o
   9   3  16       31.64       26.67      8.48 o
  10   3  16        2.05        4.72      5.79 o
   0   4  16      298.45      332.41     19.97 o
   1   4  16        0.01        3.29      2.95 o
   2   4  16      350.88      370.54      8.49 o
   3   4  16        8.23        9.59      3.69 o
   4   4  16     1107.80     1124.24     18.24 o
   5   4  16      277.97      240.05     10.29 o
   6   4  16     1298.35     1380.16     25.99 o
   7   4  16       39.65       36.70      6.88 o
   8   4  16      635.61      629.10     17.95 o
   9   4  16        2.95        6.26      6.89 o
  10   4  16      284.25      278.01     11.32 o
   1   5  16     1251.37     1356.59     21.42 o
   2   5  16      100.48       93.09     12.39 o
   3   5  16     1715.75     1758.85     25.17 o
   4   5  16       43.53       41.48      8.80 o
   5   5  16      801.70      800.60     18.39 o
   6   5  16       26.54       25.12      6.37 o
   7   5  16      559.52      517.60     15.95 o
   8   5  16       10.62       11.97      6.58 o
   9   5  16      125.98      118.91     10.15 o
   0   6  16      147.93      180.44      8.77 o
   1   6  16        9.05        7.30      4.46 o
   2   6  16      657.47      690.31     31.17 o
   3   6  16        2.95       -0.74      4.52 o
   4   6  16      495.50      532.97     28.80 o
   5   6  16       11.08       12.85     11.68 o
   6   6  16      445.80      418.61     16.99 o
   7   6  16       80.43       77.42      8.50 o
   8   6  16       28.45       21.42      7.45 o
   9   6  16        0.30       -1.76     12.88 o
   1   7  16       23.06       23.60      5.19 o
   2   7  16        7.17       12.47      5.10 o
   3   7  16        2.59        3.90      5.05 o
   4   7  16        1.71       -0.37      6.24 o
   5   7  16       34.76       32.12     15.83 o
   6   7  16       45.24       46.87      7.94 o
   7   7  16        0.40       -0.15      6.57 o
   8   7  16       75.49       80.87      9.96 o
   0   8  16      592.95      632.61     30.83 o
   1   8  16      135.51      140.15      8.26 o
   2   8  16      125.41      120.12      8.62 o
   3   8  16        3.54        2.52      5.27 o
   4   8  16       42.38       33.92      6.45 o
   5   8  16       44.53       47.82      8.28 o
   6   8  16       23.68       17.06      7.69 o
   1   9  16      314.66      334.98     17.42 o
   2   9  16        0.44        2.33      5.62 o
   3   9  16      137.19      118.41      8.76 o
   4   9  16       20.48       16.69      6.68 o
   5   9  16      505.95      550.88     31.34 o
   0  10  16      252.93      277.79     24.41 o
   1  10  16        1.16       -8.96      8.96 o
   3   1  17      287.28      289.37     18.21 o
   4   1  17       25.01        3.48      3.76 o
   5   1  17       98.31       99.20     13.09 o
   6   1  17       94.58      103.40     16.57 o
   7   1  17      100.91      102.71      8.12 o
   8   1  17        4.78       -2.10      4.79 o
   9   1  17       71.90       93.37      7.35 o
  10   1  17       62.38       89.16      9.17 o
   1   2  17      227.22      118.38     15.31 o
   2   2  17     1927.27     1902.58     34.68 o
   3   2  17       22.42       22.23      8.14 o
   4   2  17     1310.88     1224.40     21.47 o
   5   2  17      116.82      133.84      7.74 o
   6   2  17     1463.59     1501.94     27.17 o
   7   2  17       60.72       47.58     11.00 o
   8   2  17      438.59      427.53     12.14 o
   9   2  17       25.27       16.11      5.87 o
  10   2  17      313.05      354.71     12.60 o
   1   3  17     1122.08     1191.28     26.45 o
   2   3  17        1.19       -2.25      6.34 o
   3   3  17      836.27      834.50     13.89 o
   4   3  17       92.44      104.10      7.43 o
   5   3  17      849.15      876.93     24.45 o
   6   3  17       96.93      112.13      8.00 o
   7   3  17      886.42      899.73     20.88 o
   8   3  17       46.73       31.04      7.37 o
   9   3  17      249.03      250.30     11.35 o
   0   4  17      233.19      239.69     18.25 o
   1   4  17        0.36       -1.93      6.15 o
   2   4  17      183.90      196.62     10.46 o
   3   4  17       94.06       92.49      5.31 o
   4   4  17      161.94      184.34      7.70 o
   5   4  17       11.23       18.24      5.58 o
   6   4  17      243.69      276.48     22.35 o
   7   4  17       11.45        4.45      6.16 o
   8   4  17      104.77      117.17      9.59 o
   9   4  17       15.20       24.88      7.82 o
   1   5  17       82.68       84.13      5.43 o
   2   5  17        0.11       -3.81      3.81 o
   3   5  17       24.12       14.88      4.63 o
   4   5  17       16.74        3.54      4.77 o
   5   5  17       10.85        7.00      5.68 o
   6   5  17      276.20      298.57     12.33 o
   7   5  17       87.32       79.37     12.68 o
   8   5  17        2.82        1.53      6.42 o
   0   6  17      463.37      467.20     21.22 o
   1   6  17       18.74       18.07      5.11 o
   2   6  17      384.58      403.64     11.23 o
   3   6  17      193.19      166.65      8.23 o
   4   6  17      344.48      377.13     16.36 o
   5   6  17        0.86       -4.60      8.22 o
   6   6  17      326.37      320.63     13.30 o
   7   6  17        6.50       -3.69      6.33 o
   8   6  17      207.51      182.68     11.64 o
   1   7  17      571.39      624.99     14.64 o
   2   7  17       12.81        5.23      5.19 o
   3   7  17      472.79      509.64     17.80 o
   4   7  17        4.78       10.16      5.65 o
   5   7  17      392.95      424.65     15.33 o
   6   7  17       20.86       25.32      7.76 o
   0   8  17       23.13       19.45     12.92 o
   1   8  17        0.02       -2.82      5.29 o
   2   8  17       96.95      105.55      7.92 o
   3   8  17       93.68       90.03      7.71 o
   4   8  17       78.86       89.65      8.02 o
   5   8  17        5.42       10.22      7.01 o
   1   9  17        0.67        7.94      9.31 o
   2   9  17      116.08      124.39      9.07 o
   7   0  18        0.03       -7.24      7.24 o
   8   0  18      465.87      550.31     22.10 o
   9   0  18      106.58      127.25     13.01 o
   6   1  18       60.08       63.42      8.48 o
   7   1  18      108.85      118.97     10.60 o
   8   1  18        4.73        7.59      5.90 o
   9   1  18      194.78      186.45     10.93 o
   1   2  18       58.87        0.80      3.60 o
   2   2  18      136.79      101.33     11.65 o
   3   2  18       15.64       10.40      9.68 o
   4   2  18       20.63       31.66      4.97 o
   5   2  18       12.21       23.90      6.12 o
   6   2  18        0.50        6.90      6.30 o
   7   2  18        0.12       -5.71      5.71 o
   8   2  18       82.82       95.87      7.14 o
   9   2  18        0.19        3.83      5.56 o
   1   3  18      363.24      339.01     16.37 o
   2   3  18      143.59      183.15     11.69 o
   3   3  18      293.06      284.07      8.02 o
   4   3  18       35.67       24.59      4.46 o
   5   3  18      141.81       97.08     15.81 o
   6   3  18        1.10        1.51      5.39 o
   7   3  18       32.34        8.75     10.62 o
   8   3  18        3.74        6.15      6.65 o
   0   4  18      165.26      220.22     18.53 o
   1   4  18       78.01       70.65      9.51 o
   2   4  18      251.47      292.33      8.06 o
   3   4  18       28.99       28.01      4.40 o
   4   4  18      569.44      536.55     12.36 o
   5   4  18      110.36      131.44     14.23 o
   6   4  18      223.63      210.16     22.99 o
   7   4  18       12.93       27.10      9.44 o
   8   4  18      193.02      186.13     11.15 o
   1   5  18     1450.88     1499.27     22.25 o
   2   5  18       28.70       34.23      9.01 o
   3   5  18      641.78      681.88     14.25 o
   4   5  18        0.76       -5.38      5.38 o
   5   5  18      183.73      209.66     16.77 o
   6   5  18       11.89        7.33      6.12 o
   7   5  18       56.56       58.15     17.89 o
   0   6  18      696.99      725.11     16.97 o
   1   6  18        8.65       11.30      4.81 o
   2   6  18      540.54      561.11     13.76 o
   3   6  18        5.14        7.64      5.00 o
   4   6  18      278.64      314.90     10.98 o
   5   6  18       39.59       28.42      7.10 o
   6   6  18       12.44       33.62      7.54 o
   1   7  18        3.15       12.32      5.26 o
   2   7  18        1.02        4.79      6.64 o
   3   7  18        0.05        1.14      5.27 o
   4   7  18       29.34       23.05      7.20 o
   5   7  18        0.05       -6.45      6.45 o
   0   8  18      233.94      210.71     21.09 o
   1   8  18        0.01        9.12      9.57 o
   2   8  18      193.43      176.05      9.56 o
   3   8  18       60.10       70.27      7.96 o
   6   1  19       12.38       17.33      7.00 o
   7   1  19      137.78      162.03     11.93 o
   8   1  19        5.26        3.87      5.93 o
   4   2  19     1095.73     1156.42     25.35 o
   5   2  19        1.53        5.04      5.76 o
   6   2  19      734.37      726.93     21.78 o
   7   2  19        0.63       -0.57      7.48 o
   8   2  19      431.50      461.72     12.96 o
   1   3  19      813.99      903.90     24.18 o
   2   3  19      216.99      219.07     18.37 o
   3   3  19      917.26      886.00     16.79 o
   4   3  19       27.23       17.74      7.08 o
   5   3  19      923.88      902.26     32.94 o
   6   3  19       41.44       39.43      6.86 o
   7   3  19      192.17      180.87     10.69 o
   0   4  19      173.75      204.46     18.61 o
   1   4  19       27.20       30.34      8.90 o
   2   4  19      535.62      647.54     25.98 o
   3   4  19       19.23       22.79      4.62 o
   4   4  19      322.51      349.67     10.39 o
   5   4  19        4.69        3.25      6.10 o
   6   4  19       19.89       27.07      6.55 o
   7   4  19       56.71       59.12      8.12 o
   1   5  19      120.35      130.38     10.88 o
   2   5  19       39.26       33.41      5.66 o
   3   5  19       46.29       41.88      5.57 o
   4   5  19      316.20      323.82     10.66 o
   5   5  19        0.98        3.18      5.98 o
   6   5  19       22.94       23.11      6.86 o
   0   6  19       22.88       19.41     12.48 o
   1   6  19       42.10       54.40      7.29 o
   2   6  19      128.69      143.69      8.09 o
   3   6  19        1.03        0.01      5.05 o
   4   6  19      155.88      141.60      8.43 o
   5   6  19        6.66        6.28      6.67 o
   1   7  19      235.70      233.83     10.13 o
   2   7  19        0.86        7.73      5.51 o
   3   7  19      264.01      320.98     11.72 o
   6   0  20      521.66      495.53     18.97 o
   7   0  20        1.19        5.44      7.92 o
   5   1  20      572.76      585.19     18.57 o
   6   1  20        0.40       -2.28      6.76 o
   7   1  20       54.01       40.33      7.24 o
   4   2  20      267.52      285.56     11.69 o
   5   2  20       15.00       12.72      6.28 o
   6   2  20       92.41       86.23      9.40 o
   3   3  20      241.17      231.44      9.24 o
   4   3  20       99.60       92.92      7.56 o
   5   3  20       36.99       56.19      6.65 o
   6   3  20       51.04       41.60      7.12 o
   0   4  20      614.09      626.41     30.79 o
   1   4  20      328.39      379.44     17.50 o
   2   4  20     1166.53     1259.09     43.62 o
   3   4  20       95.22       87.50     13.25 o
   4   4  20      354.96      418.05     16.53 o
   5   4  20        3.79        0.43      5.77 o
   1   5  20      435.18      445.14     11.18 o
   2   5  20        8.34       11.48      5.12 o
   3   5  20      618.01      698.41     19.09 o
   4   5  20      128.80      128.73      7.78 o
   0   6  20       45.00       75.03     16.33 o
   1   6  20        0.62        0.97      4.89 o
   2   6  20       88.25       87.13      6.99 o
   5   1  21       64.97       73.31      8.56 o
   4   2  21      327.77      341.96     12.89 o
   5   2  21       18.05       29.01      7.00 o
   3   3  21      332.44      324.23     10.97 o
   4   3  21       30.42       26.65      6.20 o
   3   4  21        2.02       -0.12      5.20 o
   1   5  21       89.10       90.65      9.84 o
 
